# Supplementary material for: Cryo-EM reveals how Hsp90 and FKBP immunophilins co-regulate the glucocorticoid receptor
Source: Nat Struct Mol Biol. 2023 Nov 9;30(12):1867–77. doi: 10.1038/s41594-023-01128-y (PMC10716051; doi:10.1038/s41594-023-01128-y)
Supplement: Supplementary file 9 — Raw unprocessed data for all biochemistry assays, separated with labeled tabs. [file 41594_2023_1128_MOESM9_ESM.xlsx]

## Sheet: Fig. 2E
Fig. 2E	plus (50nM DOC, 60 min)	OD 600	OD 660	volume	time	OD 420	OD 600	OD 660	average		minus DOC	OD 600	OD 660	volume	time	OD 420	OD 600	OD 660	fold difference OD 600	fold difference OD 660
Yeast GR activation assay	EV	0.662	0.682	0.35	19.25	0.361	80.9376	78.5641			EV	0.581	0.607	0.35	60	0.247	20.2442	19.3771	3.99806	4.17697
DOC = deoxycorticosterone	EV	0.715	0.731	0.35	19.25	0.292	60.6147	59.288	9.67395		EV	0.632	0.655	0.35	60	0.288	21.6998	20.9378	2.79333	2.89498
plotted values "fold difference OD 660"	EV	0.697	0.717	0.35	19.25	0.326	69.4202	67.4838	68.4453		EV	0.539	0.538	0.35	60	0.216	19.083	19.1184	3.63781	3.63106
	WT 52	0.676	0.699	0.35	8	0.467	246.724	238.606			WT 52	0.558	0.584	0.35	60	0.228	19.4572	18.591	12.6803	13.2712
	WT 52	0.642	0.662	0.35	8	0.48	267.023	258.956	47.4872		WT 52	0.537	0.564	0.35	60	0.264	23.4105	22.2898	11.4061	11.9796
	WT 52	0.614	0.65	0.35	8	0.599	348.418	329.121	275.561		WT 52	0.524	0.543	0.35	60	0.274	24.9	24.0288	13.9927	14.5
	52DFK1	0.633	0.653	0.35	13	0.59	204.85	198.576			52DFK1	0.564	0.582	0.35	60	0.596	50.3208	48.7645	4.07089	4.20081
	52DFK1	0.65	0.677	0.35	18.25	0.395	95.1377	91.3435	70.8376		52DFK1	0.551	0.567	0.35	60	0.278	24.0256	23.3476	3.95985	4.07484
	52DFK1	0.701	0.713	0.35	18.25	0.295	65.883	64.7741	118.231		52DFK1	0.606	0.638	0.35	60	0.264	20.7449	19.7044	3.17586	3.34356
	52 S118A	0.699	0.719	0.35	14	0.313	91.3842	88.8422			52 S118A	0.639	0.668	0.35	60	0.269	20.0462	19.1759	4.55868	4.76557
	52 S118A	0.637	0.659	0.35	14	0.394	126.229	122.015	27.4212		52 S118A	0.61	0.636	0.35	60	0.276	21.5457	20.6649	5.85869	6.10841
	52 S118A	0.71	0.728	0.35	14	0.511	146.881	143.25	118.036		52 S118A	0.614	0.642	0.35	60	0.296	22.9564	21.9552	6.39827	6.69005
	52 Y161D	0.691	0.717	0.35	11	0.531	199.598	192.36			52 Y161D	0.613	0.614	0.35	60	0.291	22.6055	22.5686	8.82963	8.84403
	52 Y161D	0.689	0.708	0.35	11	0.318	119.88	116.663	43.5606		52 Y161D	0.64	0.659	0.35	60	0.233	17.3363	16.8365	6.91497	7.12026
	52 Y161D	0.619	0.654	0.35	11	0.295	123.786	117.161	142.061		52 Y161D	0.597	0.624	0.35	60	0.255	20.3398	19.4597	6.08589	6.36113
	52 W259D	0.689	0.708	0.35	11	0.498	187.737	182.699			52 W259D	0.542	0.562	0.35	60	0.232	20.3831	19.6577	9.21043	9.5503
	52 W259D	0.696	0.722	0.35	11	0.355	132.482	127.712	30.3804		52 W259D	0.677	0.695	0.35	60	0.289	20.3278	23.3649	6.51731	5.67016
	52 W259D	0.636	0.661	0.35	11	0.338	138.038	132.817	147.743		52 W259D	0.579	0.589	0.35	60	0.232	19.0805	17.0488	7.2345	8.09665
	52 E85R	0.671	0.695	0.35	6	0.585	415.159	400.822			52 E85R	0.619	0.648	0.35	60	0.285	21.9248	23.0807	18.9356	17.9873
	52 E85R	0.618	0.645	0.35	6	0.454	349.823	335.179	47.6194		52 E85R	0.567	0.588	0.35	60	0.272	22.8437	19.4189	15.3137	18.0146
	52 E85R	0.68	0.706	0.35	6	0.457	320.028	308.242	348.081		52 E85R	0.641	0.667	0.35	60	0.237	17.6064	16.9201	18.1768	18.9141

## Sheet: Fig. 3E
Fig. 3E	Time (sec)	10nM Fdex only			100nM GR DBD-LBD			GR + chaperones			GR + chaperones + 52					Time (sec)	10nM Fdex only			100nM GR			GR + chaperones			GR + chaperones + p23delhelix			GR + chaperones + p23delhelix + 52
Fluorescence Polarization in milliPolarization (mP) units (see Methods)	0	49.4	50	47.2	35.5	43	39.2	112.1	116.5	120.5	131.5	124.3	123.8			0	62.6	68.5	53.1	33.3	39.2	40.9	101.8	100.2	90.8	96	95.3	88.7	99.6	94.8	96.4
	62	47.8	50.4	47	41.3	42.3	40.3	119	121.9	127.8	136	129.6	129.6			71	62.5	67.1	55.5	37.1	37.3	35.7	110.5	105.6	97	99.4	100.3	92.4	100	98.9	98.8
Fdex = fluorescein dexamethasone	124	48	49.3	47.3	41.9	42.8	41.4	123	126.7	133.4	141.2	135.1	132.7			142	58.6	61.2	54.9	37.2	37.8	33.8	115.9	113.2	106.4	104	104.7	97.5	102.1	101.3	100.6
blue text = plotted point	186	49.1	49.9	46.6	43.1	44.2	41.9	128.6	129.6	137.3	149.1	140.5	138.8			213	58.9	58.3	53.3	40.2	40	35.3	123.1	119.5	112.7	109.7	109.9	102.3	106	103.5	105.4
	248	48.1	48.3	46.6	45.1	45.5	42.1	134.5	134.9	143.4	153.1	144.1	143.7			284	57.4	57.3	52.4	40.1	40.9	36.7	129.4	125.1	118.4	114.3	114.9	106.7	110.4	107.5	107.1
	310	48.1	49.5	46.9	45.4	46.4	43	140.8	138.1	148.8	157.2	148	147.3			355	57.2	57.1	51.3	41.9	42.6	36.7	135.6	131.1	124.9	118	118.2	110.3	113.3	109	110.7
	372	49.2	49.1	45	45.9	46.7	43.3	144.9	142.1	152.8	161.6	152.4	151.6			426	57.2	57	49.2	42.9	43.9	38	141.8	136.5	129	123.5	122.4	114.4	116.6	110.9	112.8
	434	48.4	49.8	46.8	46	48.2	44.7	148.6	146.2	158.3	164.6	156	155.4			497	54.2	56.5	48.3	43.6	45.3	38.6	145.9	142.5	135.9	128	126.7	118.6	118.4	114.9	115.6
	496	48.4	50.3	45.3	46.2	49.8	45.7	153.4	149.1	161.1	169.4	159	159.2			568	55.7	55	47.9	45.4	46.4	39.7	151.1	148.1	141	132.6	130.1	122.4	121.8	117.7	118.2
	558	48.6	49.5	46.3	47.2	49.3	46	157.5	153.2	166.7	173.1	163.6	162.3			639	52.2	55.4	46.8	46.2	47.5	39.2	156.9	152.7	146.2	135.2	133.5	125.3	124.6	120	120.3
	620	47.8	49.2	43.6	47.8	49.8	47.4	160.4	156.9	171.3	177	165.7	167.2			710	50.7	53.5	46.7	48	48.3	40.3	163.5	158.1	151.1	139.4	138.2	129.6	127.2	121.9	122.5
	682	48.3	48.4	44.8	47.9	48.6	48.2	164.1	159.3	174.6	179.8	169.5	171.5			781	50.9	52.6	46.1	50	49.6	41.1	167	163.1	156.2	142.7	141	134.3	129.9	124.3	126
	744	47.9	48.5	43.6	49.2	51.4	49.8	169	164.3	179.4	184.1	173.8	174.5			852	49.9	51.1	44.2	50.8	51.8	42.9	172.3	168.7	161.1	147.4	145.1	136.9	132	127	127.6
	806	46.7	49.4	45.8	51.5	51.8	50.3	171.8	166.3	182.8	187.1	177.4	178.2			923	50.1	50.9	44.3	51.4	51.5	43.4	177.2	173.8	167.3	151.8	148.2	140.1	136.5	129.4	132
	868	47.6	50.6	44.9	51.6	52.8	50.5	175.5	171	186.2	192	179.9	181.6			994	48.2	50.1	45.6	51.3	53.5	44.3	182.4	178	171.2	155.7	151	143.4	140.2	132.2	133.9
	930	47.6	48.3	44.5	52.5	53	51.5	176.4	173.7	188.8	194.6	183.2	184.9			1065	47.7	47.9	44.2	53.3	54.6	45.4	186.5	181.4	175.4	157.9	155.3	147.8	143.3	134.4	137.5
	992	47.9	49.5	44.7	53.6	54.2	52.4	179.4	177	191.3	195.7	185.8	187.5			1136	47.2	47.8	43	55.8	55.4	45.8	189.6	186.5	180.3	158.6	157.6	151.2	146.4	137.1	140.5
	1054	48.3	48.6	43.7	54.2	54	52.1	183.4	180	193.3	200.2	189.6	191			1207	46.7	47	42.7	54.5	56.2	46.5	193.1	189.8	184.4	161.4	160.9	154.4	148.5	140.3	143.1
	1116	47.3	47.6	43.2	54.4	54.1	51.9	185.8	183.2	195.8	201.3	191.5	195.4			1278	46.8	46.8	44.4	56.8	57.7	46.8	196	194.4	187.7	162.9	162.6	157.6	151.2	141.6	145.9
	1178	46.7	48.5	44.3	56.2	55.8	55.3	187	186.8	198.7	203	194.9	197.5			1349	46.8	46.8	42.9	57.8	58.6	48.3	198	196.4	192	165.5	164.5	159.6	151.8	144.4	148.3
	1240	47.3	47.8	44.5	55.9	55.9	56.2	190.2	189.3	201.2	205.4	196.2	199.7			1420	45.4	46.4	43.7	58.1	59.3	48.6	201.3	198.4	195.3	168.2	167.8	161.9	155.9	146.6	150
	1302	46.7	47.8	45	55.8	56.6	55.5	190.5	192	202.5	207.6	199.6	201.2			1491	45.8	45.2	42.4	59.9	61.1	49.8	203	202.2	197	171	169.3	164	156	148.8	152.9
	1364	47.1	48.4	44.2	58.6	57.8	55.8	194.3	194.3	203.8	209.6	200.4	203.9			1562	44.3	44.7	43.4	60	61.8	49.9	206.2	204	200.6	173.2	172.5	165.6	158.8	150.7	155.7
	1426	46.5	47	44.2	58.1	57.1	56.9	196.6	196.7	205.9	213.7	203.7	205			1633	44.7	44.8	43	61.6	62.4	51.5	208.5	206.4	203.2	175.6	173.7	168.8	160.4	152.2	156.6
	1488	46.4	48.1	45.4	59.1	58.5	56.9	199.5	199.8	207.9	215.1	205.5	207.8			1704	44.5	44.4	42.2	61.5	64.7	51.8	210.4	208.5	204.6	177.4	176.1	169.9	161.7	155.1	158.9
	1550	47	47	44	58.9	59.4	57.3	200.6	201.1	208.7	217.1	207.2	207.6			1775	44.1	44.1	41.5	62.1	65.8	52.9	213.6	209.8	207.2	178.9	178.3	171.6	163.9	157	161.5
	1612	47.7	48.3	43.9	59.7	59.1	58.5	201.5	203.5	211.9	218	209.6	209.6			1846	44.7	44.5	41.4	62.6	65.4	53.7	214.9	211.7	209.9	180.8	179.9	173	166.9	159.9	163.6
	1674	47.2	47.9	43.9	60.8	61.6	59.3	203.8	204.9	213.5	219.1	209.8	212			1917	44.8	45	43.2	62.4	65.9	53.2	217.1	213.6	211.4	182	181.1	177	168.5	161.2	165.8
	1736	46.1	48.3	46.2	59.5	59.5	59.7	205.4	205.6	213.2	220	210.5	213.7			1988	44.7	44.3	42	63.8	66.5	54.1	218.1	215.3	213	183.1	183.3	178.4	172.2	164.2	168.7
	1798	45.9	48.5	45.6	60.7	60.4	60	207.8	207.4	215.6	220.6	212.3	214.8			2059	43.1	43.5	41.7	64.3	66.8	53.8	219.2	217.9	215.4	183.5	184.9	179.8	175.1	166.4	170.8
	1860	47	48.3	44.9	61.1	61.5	60.7	208.3	207.5	216.4	221.6	214.1	215.6			2130	44	44	41.5	65	68.4	54.4	221.1	219.2	216	185	185.2	180.4	176.7	168.9	171.3
	1922	46.9	47.7	46	61.6	61.4	61.3	209.7	209.4	215.8	222.5	213.8	217.3			2201	43.8	42.2	41.2	65.2	69.6	55.1	221.6	220.5	217.4	186.1	185.8	182	178.1	170.6	174.2
	1984	46.3	47.3	45	62.3	62	60.9	211.3	210.8	217.5	223.1	215.3	218.6			2272	44	43.5	41.4	65.8	69.7	55.4	222.9	222.6	217.9	187.3	187.9	182.9	180.9	172.8	175.9
	2046	46.1	46.4	43.8	63.1	62	62.7	211.4	211.9	218.1	225.5	215.8	220.8			2343	43.5	43.5	42.4	67	69.6	56.5	223.4	222.8	219.6	187.1	189.6	185	182.8	173.9	177.3
	2108	46.5	46.7	44.2	62.9	62	63.2	213.8	213.8	218.6	226.2	218	219.2			2414	42.5	43	41.7	65.7	70.9	56.8	224	223.7	220.8	188.4	190.4	186.2	183.8	176.8	180.1
	2170	46.9	47.6	44.6	64.1	62.6	63.3	213.9	213.8	219.4	225.8	218.3	221.2			2485	44.4	42.3	41.7	67	70.1	57.2	225	224	221.6	189.4	190.2	186.3	187.5	178	181.9
	2232	45.6	48.2	45.2	63.6	62.9	64.4	214.8	216.5	218.1	226.8	220.6	222.5			2556	43.7	42.9	41.3	68.4	71.6	57.6	225.8	225.6	222.4	189.2	191.7	186.9	189.3	180	183
	2294	44.9	47.2	44.4	64.6	63.1	64.2	215.5	217	219.6	227.9	222.2	223.1			2627	43.3	42.7	41.6	68.5	72.7	57	225.6	225.5	222.1	191.3	192	188	190	182	184.8
	2356	45.5	47.3	44.1	64.5	64	65.2	215.8	217.6	220.4	229.3	222.2	223.9			2698	43.6	42.3	41.8	69.8	72.4	58	226.8	228	223.6	190.7	193	188	192.7	184.1	187
	2418	45.4	46.8	44.7	65	64.1	65.2	216.1	219.1	219	230.1	223.7	223.1			2769	43.8	44.2	42.7	69.5	73.3	58.5	227.3	227.6	224.1	191.9	194.1	189.5	194.7	184.5	188.6
	2480	46.3	48.7	43.7	65.7	65.1	64.5	217.6	219.6	220.2	231.5	225	225.4			2840	43.1	43	42.8	70.5	73.7	59.2	227.6	226.9	225.4	190.8	193.4	188.8	195.5	186.4	190.9
	2542	43.8	47.8	43.8	65.2	64.1	65.9	217.1	219.1	221.5	231	225.1	226.6			2911	44.2	43.3	41.3	70.4	74	59.5	228.5	227.7	225.8	192.6	194.9	191.1	197.3	188.2	192.5
	2604	43.3	47.5	44.6	66	64.6	65.8	218.8	221	221.5	229.9	225.6	226.7			2982	41.9	43.1	42.1	71.8	74.8	59.4	229	227.9	227.2	193.7	194.9	192.6	198.4	189.9	194.1
	2666	44.7	47.1	44.5	66	65.5	67.6	219.3	221.3	221.6	231	226.7	226.1			3053	43.1	43.5	42.2	71.3	75.2	58.8	228.9	229.7	227.2	194.4	196.4	192	199.8	191.9	195.7
	2728	45.3	48.7	43.5	66.3	65.7	67	220.8	222.4	221	231.9	228.3	227.3			3124	42.9	43	42.4	71	75.1	59.5	229.6	229.2	227.7	194.1	195.9	191.8	201.9	193.8	196.6
	2790	45.4	46.9	44.1	66.4	65.2	67.6	219.6	222.9	222.4	232.1	228.3	227.7			3195	42.9	42.1	40.6	72.3	77.1	59.6	229.7	229.4	227.8	194.5	198.2	193.6	203.9	194.1	198.7
	2852	45.1	46.3	44.6	67.4	67	68.7	219.7	222.9	222.7	233.8	229.7	229.4			3266	43.4	43	41.6	73.3	75.6	60.9	229.6	229.8	228	194.9	197.6	193.7	205.4	195.6	200.5
	2914	44.1	47.5	43.8	68	64.7	67.8	219.9	223.8	222.8	232.7	230.4	230.3			3337	44.5	41.4	42	72.4	76.9	60.4	229.5	230.8	228.5	195.4	197.2	194	205.8	198.1	201.7
	2976	45.9	47.1	43.9	68.4	67.1	68.9	220.9	223.9	223.2	233.1	229.7	229.1			3408	42.8	42.1	41	73.5	76.2	60.2	230.8	230.2	228.7	195.8	197.5	193.9	207.9	198.5	202.9
	3038	43.1	46.2	44.7	69.4	68.1	68.5	221.6	223.9	223.8	234.5	229.9	230			3479	43.6	41.8	42.2	73.6	76.8	60.4	231.7	230.8	227.9	195.6	197.6	195.2	209.4	201	204
	3100	46.5	47.1	44.5	69.4	65.9	68.9	220.8	225.2	224	234.1	231.5	229.5			3550	43.7	42.2	42.2	73.3	77.6	61.4	231	229.9	229.7	196.1	198.7	195.1	210.3	201.8	205.8
	3162	46	48.2	44.8	68.1	67.2	69.9	222	225.2	225.3	234.7	231.6	230.5			3621	42.6	42.2	41.7	73.9	77.7	62.2	232	230.7	229.6	195.8	199.2	195.5	211.9	203.4	206.7
	3224	46.6	46.4	44.1	69.3	67.2	68.6	221.6	225.5	223.4	235.6	231	230.1			3692	43.4	42.5	41.6	73.5	78	61.8	231.8	230.4	228.9	197	199.5	194.8	212.7	203.9	208
	3286	44.6	47	43.7	69.1	67.7	69	221.8	226.6	224.5	235.4	231.5	231			3763	43.7	41.1	42.4	75.1	77.9	62.6	230.9	231.3	229.8	197.5	200.1	195.8	214.6	205	209.4
	3348	45.2	47.1	43.7	69.3	67.2	69.4	222	226.4	224.9	235.6	232.3	231.7			3834	41.9	41.8	42.4	74.7	78.7	61.5	231.5	230.4	230.2	197.3	199.4	196.2	215.6	206.5	211.4
	3410	45.1	47.4	44.4	69.4	67.4	70.7	222.8	227	224.3	235.3	232.6	230.7			3905	44.3	40.9	41.5	75.7	79.3	63.4	231.9	230.8	230.7	197.6	200.7	196.5	218.1	209	211.3
	3472	44.4	48.8	44.4	70.3	68.5	70.6	222	227.5	223.7	235.4	234.5	232.3			3976	43.5	42.3	41.3	75.8	78.9	62.4	232.1	233.1	229.6	197.7	200.7	196.8	218.4	209.5	212.7
	3534	42.3	47.4	44.6	70.1	67.4	72	221.7	226.8	223.9	235.1	234.3	232.2			4047	42.9	41.9	42.1	76.3	79.7	62.5	232	231	229.1	197.8	201.1	196.5	219.4	210.3	215.5
	3596	45.9	47.7	43.9	70	68.5	70.3	221.9	227.2	225.7	236.1	234.3	233.2			4118	43.7	42.9	42.9	76.2	79.1	63	232.2	232.2	231	198.8	201	197.5	220	212.6	214.9
	3658	44.3	47.1	44.5	70.9	68	72.2	222.5	226.7	225	236.5	233.4	232.6			4189	43.5	42.9	41.6	76.8	80.1	63.1	232.3	231.9	230.2	198.3	200.7	196.9	222.5	212.9	217.7
	3720	44.4	46.9	44.9	70.7	68.6	71.2	222.3	226.6	224.5	238	234.4	234.4			4260	43.6	41.9	41.2	76.2	79.7	63.8	232.1	231.8	231.3	197.9	200.6	197.5	223	214.6	218.9
	3782	46.8	47.3	44.3	70.1	68.4	72	222.3	227.7	225.2	236.8	234.5	232.7			4331	42.8	41.5	42.1	77.1	79.9	62.3	233.4	231.8	230.8	198.3	201.4	198.6	223.8	215.9	219
	3844	45.1	46.3	43.8	72	69	71.3	222.8	228.1	224.3	236.3	236	234.6			4402	43.1	41.8	41.8	75.9	79.6	63.3	233.3	232.6	230.4	198.5	201.9	197	224.5	216.8	220.1
	3906	44.8	47.4	45	71.2	68.2	71.6	223.1	227.8	224.9	236.6	234.9	234.1			4473	42.9	40.5	42	76.6	80.7	63.4	232.2	232.3	232.3	198.6	201.4	197.9	225.6	217.4	221
	3968	46.1	46.2	42.8	71.7	69.5	72	222.7	227.4	225.9	237	235	233.3			4544	42.2	41.6	42.4	77.3	81.2	63.9	233.2	231.7	232.1	198.5	201.5	197.5	226.7	218.5	222.4
	4030	43.2	47.9	44.7	71.7	69.1	72.4	224.2	227.2	225.1	236.8	234.7	233.9			4615	43.8	41.9	41.3	77.3	81.5	63	233.3	231.9	231.1	198	201.5	198.6	228.2	219.8	223.4
	4092	44.1	46.5	44.7	72	68	73.1	223.7	229.4	225.7	236.4	235.9	233.8			4686	43.1	41.6	42.1	77.5	80.8	63.1	233.1	232.6	232.3	199	201.4	198.3	228.6	220.4	224.6
	4154	45.3	47.3	45	71.9	69.1	73.2	223.2	229.1	224.8	237.1	236.7	234.6			4757	43.6	42.3	41.7	77.3	80.8	63.8	233.7	232.7	231.8	199.7	202.3	198.9	229.6	222	225.7
	4216	44.3	47.8	43.8	72.6	69.3	73.1	224.7	228.3	224.9	237.4	236.5	235.5			4828	42.7	42.3	41.5	77.7	81.2	64.3	232.8	232.9	231	199.7	201.4	198.4	230.7	222.4	226.1
	4278	45.9	46.9	45.2	73.1	69.1	74.4	224	229.5	225.2	237.5	237	236.2			4899	43.5	43.2	41.6	78.2	80.9	64	235.1	231.9	230.6	199.1	201.3	199.2	231.2	223.4	228.1
	4340	42.6	47	43.5	73.7	69	73.6	223	228.4	225.8	237.6	235.6	235.7			4970	42.7	41.4	42	78.4	81.2	64.4	232.7	233.4	231.9	198.5	202	199.1	231.8	224.4	227.7
	4402	41.9	46.9	44.3	72.7	70.1	74.4	224.1	229	225.6	237.9	236.3	234.9			5041	42.4	41.7	42.7	78.8	81.6	64	233.3	231.9	232.8	199.9	202	197.6	233.2	225.7	229.1
	4464	44.2	48	45.3	73.6	69.8	73.6	223.8	228.9	226	237.3	236.9	235.7			5112	43.3	42.1	42.3	77.7	80.8	64.5	233.3	232.5	231	199.4	202.6	199.1	234.3	227.2	229.7
	4526	47.3	46.5	44.1	73.2	69.1	73.2	224	229.2	224.8	238	237	235.4			5183	43.8	42.8	42.8	77.6	81.9	64.6	232.8	232.6	231.5	199.9	202.1	198.8	235.4	227.1	230.2
	4588	44.3	47.6	44.6	72.5	70.3	73.5	223.5	229.1	226.3	237.7	237.2	236			5254	43.1	42.7	41.6	78.3	81.8	65.1	233.3	232.5	231.5	199.5	202.6	199.1	235.5	228.8	231.6
	4650	46.3	47.1	44.5	73.4	69.5	74.3	223.9	229.8	225.8	238.2	236.7	236.3			5325	42.1	41.8	41.5	78.6	82.9	64.5	233.7	232.6	231.2	199.8	202.2	199.2	236.9	229.6	232.3
	4712	46.7	47.5	43.8	74.2	69.3	74.1	223.7	229.6	225.6	237.3	237.4	236.4			5396	43	42.3	43	77.6	82.3	65.2	234.6	233.7	232.1	199.7	202.1	198.6	235.5	230.9	232.9
	4774	46.6	46.4	44.4	73.4	70	74	224.7	229.4	226.2	237.9	237	236.3			5467	43	41	41.4	79	81.9	64.3	233.6	233.1	231.4	200.1	202.5	198.8	238.2	231.3	233.7
	4836	44.9	46.3	44.6	74	70.2	74.2	224.7	228.6	225.5	237.7	238	237			5538	43	42.4	41.9	78.6	82.2	65.5	232.8	232.9	232.7	199.5	202.2	199.4	238.9	231.7	235.4
	4898	45.4	47.3	45	74.2	70.1	73.5	223.4	230.1	225.1	238.5	238.2	236.3			5609	43.6	42.1	43.5	77.9	82.6	64.2	234.8	232.8	232.1	200.3	203	199.1	238.4	231.5	236.1
	4960	45.4	46.8	44.6	74.6	68.9	73.7	224.3	229.4	225.2	237.8	238.2	236.1			5680	43.3	41.6	42	78.7	81.8	64.7	234.5	233.3	231	199.9	201.8	199.6	239.4	233.9	236.4
	5022	44.5	45.4	44.6	73.8	70.1	74.7	223.2	229.2	225	238.1	236.5	236.3			5751	43	42.2	42.1	79.3	82.4	65	233.4	232.7	231.8	200	202.4	199.6	241.7	235.2	238.3
	5084	45.2	47	44.4	74.6	69.5	74.6	223.7	229.4	225	238	237.2	236.3			5822	42.7	43.1	42.4	78.6	82.8	64.5	233.4	233.1	232.4	201.1	202.7	199.7	241	235.1	238.3
	5146	44.7	47.9	45	74.7	69.8	74.4	225.2	230.2	226.5	239.6	237.3	236.4			5893	43.9	42.6	41.4	78.9	82.5	65.4	233.7	233	231.3	200.6	202.3	200	242.1	235.4	239.4
	5208	45.2	48.4	45.8	75.1	68.9	73.9	224.4	229.5	225.1	238.6	238.7	237.2			5964	42.5	42.3	42.3	79.9	83	65.1	234.3	233.1	231.9	199.2	202.4	200.3	243.4	236.2	239.6
	5270	46.4	47.8	45	75.3	69.8	74.6	223.8	229.7	225.7	239.1	237.9	236.2			6035	42.8	43.1	41.8	78.7	82.7	66.4	234.1	233	231.7	200.4	202.2	199.2	243.3	237.3	240
	5332	46.3	48.2	45.3	75.1	70.1	74.9	225	228.9	226.5	239.4	237.2	235.9			6106	43.3	41.7	42.3	80.1	82.9	65.1	234	233.5	231.6	201.1	203.1	199.4	244.1	237.6	240.9
	5394	46.3	48.2	45.1	76.5	70.3	73.6	224.3	230.1	225.9	239.5	236.9	237.2			6177	42.9	42.6	42.3	79.5	82.4	65.6	233.9	233.1	232.8	199.5	202.1	199.6	244.8	238.6	241
	5456	46.4	47.2	44.2	76.1	70.6	74.6	224.1	229.4	226.8	239	237.6	236.8			6248	43.5	42.2	41.8	79.3	82.5	65.5	234.7	233.5	232.1	200.3	202.8	199.2	244.3	239.1	242.3
	5518	45.5	46.7	44.8	75.1	69.4	74	225.2	230.3	225.8	239	238.7	237.4			6319	44.2	42.5	42.9	79.2	82.7	65.2	233.5	232.8	231.6	200.6	202	200	244.4	239.9	243
	5580	46.1	48	44.7	76.4	68.7	75.6	224.5	229.5	225.8	239.4	238.3	237.1			6390	43.8	42.3	41.5	79.3	83.6	66.1	233.6	233.3	232.6	200.6	201.5	199.6	246.6	240.3	243.7
	5642	46	47	44.7	76.4	70.4	74.3	225.5	229.5	226	240.3	239.1	236.9			6461	43.6	42.2	43.3	80.1	82.1	65.1	233.7	232	231	200.3	202.4	200.1	247.5	240.4	244.1
	5704	45.2	47.2	45.3	74.7	69.6	73.5	223.8	230.2	225.6	239.8	237.7	237.2			6532	43.9	43.6	42.2	79.9	84.6	64.9	234.1	233.6	231.8	201.6	202.4	198.8	246.5	242.5	244.2
	5766	45.6	48	45.7	76.9	70.3	74.7	224.5	230.1	226.1	240	237.9	237.1			6603	44.3	42.6	42.5	79.7	82.6	66.4	233.5	233.8	232.9	198.8	202.1	199.3	247.4	243	245.4
	5828	47	47.3	45	76.1	70.8	74	223.7	230	226.3	239.6	238.6	237.5			6674	44.2	42.3	42.5	79.2	82.8	64.7	234	232.8	232.5	199.4	202.4	199.2	248.7	243.3	245.9
	5890	45.6	46.7	44.9	76.6	69.4	73.4	224.6	230.4	225.4	239.6	238.7	236.9			6745	44.3	42.5	42.6	79.6	82.7	65.3	234.2	233	232.6	199.8	202	199	248.7	244.3	246.5
	5952	44.9	47.3	46.1	76	70.5	73.8	224.4	229.6	225.7	239.4	238.7	237.4			6816	44.1	41.4	42.3	79.9	84.4	65.6	234.7	232.7	231.5	200.6	202	199.3	249	244.9	246.9
	6014	45.4	47	45.4	75.8	71.2	75.7	223.5	230.4	226.1	239	238.7	237			6887	44.2	41.8	42.1	79.8	83.5	65.9	233.6	234.1	233	199.5	202.3	200.5	249.4	246.2	247.1
	6076	46	47.2	45.5	76.8	70.5	74.2	224.9	229.9	225.4	240.1	238.8	237.2			6958	43.9	42.3	42.2	80	83.2	65.8	234.6	233.9	232.1	199.8	202.1	199.7	249.6	245.4	248.4
	6138	45.8	47	44.3	76.9	69.6	74.4	224.9	230.1	225.6	239.7	239.1	238.1			7029	44	42.7	43.8	80.4	82.3	65.6	234	232.3	232.4	200.8	202.5	199.3	250.5	246.3	248.5
	6200	47.6	47.5	44	76.8	70.1	76.4	224.5	229.3	225.7	240.4	238.9	236.4			7100	44.4	42.5	42	78.7	83	64.6	233	233.5	231.7	200.2	201	200.6	251.4	246.4	249.2
	6262	45.8	47	44.3	77.2	70.5	74.4	223.7	229.3	225.1	239.9	238.1	237.8			7171	44.6	42.7	41.7	79.4	83.2	66.5	234.9	233.6	232.2	199.6	201.3	200.5	251.9	247.8	248.6
	6324	46.1	47.7	45.3	76.3	70.9	75.8	223.7	231.3	226.1	240	238	237.4			7242	44	43.3	42	79.5	84	66.9	233.9	233.7	231.8	199.5	201.5	200	251.3	248.1	249.4
	6386	44.4	47.3	44.6	76.9	70.5	73.8	224.6	230	225.6	240.9	240.1	238.6			7313	44.6	42.2	42.9	78.9	83.1	66.2	234.4	233.1	231.7	200	202.1	199.3	252	248.2	250.2
	6448	43.9	47.6	45.2	76.2	72	75.5	223.9	229.9	224.9	240.4	238.6	236.5			7384	44.6	42.7	42.1	79.7	84.2	66.2	234.7	234.1	232.2	199.7	201.7	198.9	252.8	248.9	250.1
	6510	46.2	46.7	45.2	76.9	70.7	74.6	224.5	230.9	225.8	240.4	238.8	238.1			7455	43.7	43.3	42.3	80.2	83.2	66.7	235	233.3	232.1	199.9	203.4	198.9	252.7	249.4	250.9
	6572	45.5	47.7	46.8	76.7	70.4	74.8	223.7	230.2	226.7	240	238.9	238			7526	44.7	42.6	41.8	80.7	82.6	65.9	234.6	234.5	231.8	200.4	202.2	199.2	252.2	249.3	252.4
	6634	45.9	48.2	45.1	77.4	70.1	75.6	224.3	230.8	227	241	239.7	238.1			7597	43.4	42.7	41.8	80.2	82.3	65.8	234.7	233.3	232.3	200.1	201.4	200.2	253.3	249.5	252.6
	6696	46.4	48.4	44.8	77.9	70.8	74.8	224.7	230	225.6	241	239.1	238			7668	44.2	42.5	41.9	81.3	81.9	66.3	234.9	233.6	231.9	200.6	202.1	200	252.6	250.2	252.1
	6758	46.5	46.9	45.6	77.3	70.8	74.4	224.6	229.9	225.7	239.4	239.1	237			7739	44.6	43.6	41.2	79.8	83.6	66	233.6	234.4	232.7	201	203.4	199.5	253.7	250	253.6
	6820	47.8	47	45.6	78.4	69.3	75	223.8	229.6	225.4	240.6	240.1	237.7			7810	43.9	43.2	43.5	80.6	82.6	66.5	234.7	234.7	232.6	201.2	200.8	199.1	253.6	251.6	253.4
	6882	45.7	47.6	45.7	77.9	69.4	74.6	224.4	230.9	226	240.4	239.9	236.5			7881	44.6	42.5	42.1	80.5	82.9	66.2	233.4	234.2	232.3	200	202	198.9	255.1	251.1	253.2
	6944	46.2	48.6	46	77.8	69.5	76	224.5	230	226.1	239.5	238.4	237.6			7952	44	42.3	42.2	81	83.7	66	234.4	234.6	232.3	200.6	202	199.3	254.8	252.6	254.4
	7006	45	46.6	46.1	78.6	69.9	76.1	224.4	229.9	227	241.8	239.6	238.9			8023	45.3	42.5	42.6	80.5	82.9	65.9	234.6	233.9	232.5	199.9	201.7	199.6	256.2	252.9	254.4
	7068	46.2	47.9	45	77.4	70.2	75	223.9	231	226	240.5	239.6	236.8			8094	44.3	42.2	41.9	79.9	82.5	66.4	234.6	233.4	233.1	200.4	200.8	199.4	255.3	252.2	254.9
	7130	46.5	48.2	44.7	78.3	70.3	76.2	224.9	229.9	226.4	240.7	240.1	238.6			8165	44.5	42.4	41.3	80.4	83	66.2	236.1	234.2	232.3	200.5	202.3	199.4	255.5	252.6	253.6
	7192	45.7	47.7	45.4	78.1	70.7	74	224	230.3	226.3	239.8	239.5	238.7			8236	44.9	43.6	42.5	80.9	82.5	65.9	235	233.2	232.5	200.5	202.5	199.7	255.2	252.8	255.2
	7254	46.8	48.2	45.8	77.6	70.7	74.5	224.5	230.7	225.3	240.2	239.2	237.8			8307	44.5	43.6	42.9	81.2	83	66	233.9	233.8	232.2	199.8	202.2	200.6	255.9	253.9	255.6
	7316	47.2	48.3	44.6	77.9	70.5	76.5	224.8	230.4	226.5	240.7	239.7	238.2			8378	44.2	42.9	43.6	79.7	82.8	66.6	234.4	233.9	231.6	200.3	202.3	199.1	255.5	254.4	256.4
	7378	46.4	48.3	45.9	77.6	70.8	74.7	225	230.4	225.7	240.4	239.4	237.1			8449	44.4	42.1	41.8	80.2	82.2	66.4	235.2	234.4	233.2	200.4	202.4	198.9	255.9	254.5	256.1
	7440	45.4	48.3	46.1	77.4	70	75	224.6	230.4	226	241	239.8	237.8			8520	45	41.9	43.2	80.5	82.5	66.3	234.3	232.9	233	199.6	202.2	198.6	257.8	255	255.5
	7502	44.2	48.1	46.2	79.5	70.9	75.2	225	231.2	225.9	241.9	239.3	239			8591	44.4	43.1	42.1	81.5	83.1	66.2	234.1	233.4	233	200.3	201.2	199.3	257	255.3	257.3
	7564	44.6	47	45	78.2	70.5	76.4	224.6	229.8	225.5	240.5	240.5	238.4			8662	43.8	42.8	42.6	80.1	83.1	66.4	234.2	233.7	232.6	199.7	201.9	199	256.8	254.6	257.3
	7626	45.5	47.4	46	78.5	69.8	75.5	225	230.5	226.3	240.7	239.5	238			8733	44.1	42.1	42.9	80.6	83	66.2	235.1	233.7	232.5	199.5	201.2	199	257.4	255.9	257.6
	7688	44.5	47.1	45.8	77.4	69.9	75.3	225	230.8	226.2	241.2	240.3	238.5			8804	44.6	42.4	43.3	79.5	82.6	67	234.9	233.9	232.6	200.3	201.5	199.9	258.3	256.2	257.8
	7750	44.3	47.9	45.3	78.2	69.9	75.7	224.5	230	226.5	240.8	238.3	238.9			8875	44.4	43.2	42.9	79.7	82.4	66.8	235.5	233.7	233	199.1	201.2	199.9	258.5	256.8	258.2
	7812	45.3	48.4	45.8	78.3	71.1	75	224.3	230.9	226.1	241.6	239.8	237.8			8946	43.9	43.6	42.7	80.5	83.9	66.5	235	233.5	233.1	200.5	201.4	199.2	258	256.2	257.5
	7874	46.7	48.1	46.2	79.4	70.8	75.4	224.3	230.9	225.9	240.8	240.9	238.8			9017	44.2	42.9	42.7	80.2	83.8	66.3	233.9	233.6	232.9	200.4	201.6	199	258	256.9	259.3
	7936	47.2	47.6	46.8	78.6	71.2	75.4	224.9	230.3	226.1	240.5	240.8	238.7			9088	45.6	43	42.4	80.8	83.4	66.6	234.2	233.2	232.8	200.5	201.8	199.9	258.5	257.6	258.9
	7998	44.9	48.1	46.2	78.6	71	76	224.7	230	225.5	240.8	239	238.7			9159	45	43.8	42.8	80.9	83.1	67.3	235.8	233.4	232.6	200.2	201.3	200.3	258	258.1	259.2
	8060	45.9	47.3	46.3	79.1	70.1	76.3	225.2	230.6	226.1	241.3	241.1	238.9			9230	45.1	42.9	43.2	81.5	82	67.6	235.1	233.1	232.6	200.6	201.5	199.2	259.1	257.7	258.9
	8122	44.7	49.1	45.1	78.7	71.6	74.6	225.3	230.5	225.8	240.7	239.5	237.8			9301	44.8	43.9	41.8	80	83.1	65.9	235.1	233.6	233.8	199	200.8	199.7	259.5	257.6	258.9
	8184	47.6	48.7	46.6	78.8	70.4	75.2	225.8	230.8	225.8	241.8	240.6	239			9372	44.7	43.2	42.8	81.1	83.6	66.4	235.2	233.8	232.1	200	201.2	199.2	258.3	257.8	259.9
	8246	48.3	47.8	46.2	78.7	69.2	74.8	225	230	225.9	240.6	240.6	237.7			9443	45.5	43.7	43.5	80.1	82.6	67	235.3	233.7	232.1	200.3	201.3	199.1	259.8	258.9	260.5
	8308	46	47.9	46.3	78.8	70.1	75.3	224.8	230.6	226.6	240.9	240.1	239.1			9514	44.8	43.2	43.3	81.3	83.6	66.5	235.2	234.2	232.6	200.1	201.6	197.9	259.3	258.3	260.4
	8370	46	48.8	46.7	78.7	69.4	75.6	225.6	229.7	226.2	240.7	239.8	237.4			9585	44.7	43.3	42.3	80.2	83.2	67.6	234.3	233.7	233.4	200.8	201	198.5	259.6	259.4	260.5
	8432	44.4	48.2	46.9	78.1	70.5	75.3	224.3	230.2	226.7	240.8	241	238.8			9656	46	43.6	43.2	80.9	82.1	67.4	235.3	233.1	233	200	200.9	199.2	259.8	259.9	260.7
	8494	45.2	48.9	46.3	79.6	69.6	76.4	223.8	230.8	226.4	241.5	240.2	239.2			9727	44.4	43.1	42.8	80.8	83.1	66.9	234.8	234.1	233.5	199.2	200.3	200	260.1	259.6	260.5
	8556	45.8	48.8	46.7	78.8	70.9	75.7	224.9	230.5	227.6	241.6	239.6	238.1			9798	45.6	42.9	42	81.2	83.2	65.6	235.6	233.1	233.3	199.4	201.5	200.1	261.3	259.9	260.7
	8618	45.3	49	47.1	78.6	70.5	76.1	225.5	230.9	226.6	241.3	239.7	238			9869	45.4	42.2	43.2	80.5	83.4	67	234.5	233.2	233	200	200.9	198.9	260.8	260.7	260.1
	8680	47.2	48.4	45.8	77.5	70.6	75.9	224.8	230.6	226.5	241.6	239.7	238.5			9940	45.2	43.8	43.3	80.2	82.5	67.1	234.4	234.4	233.7	199.9	200.5	199.3	261	259.8	261.1
	8742	45.2	49.5	47.2	78.7	69.6	76.3	225.1	231.1	226.9	241.2	240.4	238			10011	44.8	44.2	41.9	81.4	82.7	65.8	235	233.8	233.5	200.3	201.1	199.5	259.7	261.2	262.4
	8804	44.1	50	46.2	78.8	70.4	76.4	224.1	230.6	225.7	241.8	240.2	238.9			10082	45.5	44.3	44.8	81.1	82.9	66.7	236	233.5	233.6	199.5	200.7	198.9	261.6	260.7	262.1
	8866	44.8	48.9	46.6	79.2	70	75.3	224.9	230.3	227.5	243	239.7	238.3			10153	46.6	42.9	43	80.8	82.8	67	234.8	232.4	232.6	200.2	201	199.2	261.1	260.8	261.7
	8928	44.7	48.7	46.8	79.2	70.7	76.4	225	230.8	226.3	240.5	240.1	238.5			10224	45.1	43.9	43.1	81.2	83.3	67.3	235.5	233.9	233.3	200.1	201.2	199.2	262.1	260.6	261.9
	8990	45.4	48.4	46.7	79.2	70	75.4	224.7	231.4	227.2	242.4	241.3	237.8			10295	46.1	42.8	42.6	80.3	83.6	66.7	235	234.1	233.5	200.3	200.9	199.1	260.8	261.5	261.9
	9052	45.4	49.7	46.8	79	69.4	75.1	225.1	231.3	226.5	242.8	239.9	238.9			10366	45	43.7	42.5	80.6	83	67.3	234.6	234.2	232.7	199.6	201.2	198.8	261.3	260.8	262.9
	9114	44.6	48.6	46.8	78.8	70.8	76.8	225.3	231.1	227	242.2	240.5	238.2			10437	44.6	43.3	43.4	80.6	82.4	66.6	235.3	233.8	232.5	200.1	200.1	199.7	260.8	262.1	262.1
	9176	45	47.7	46.8	79.5	70.4	76.5	224	230.4	226.4	242.1	240.1	238.2			10508	45.5	43.2	43.3	81.2	82.5	66.6	234.9	233.6	233.2	200.3	201.3	199.3	261.1	261.9	262.8
	9238	45.7	48.4	46.2	78.5	70.1	75.8	225.4	230	225.5	240.5	240.5	239.1			10579	46.4	43.9	42.8	80.2	82.7	67.1	235.1	233.7	232.6	199.5	201.2	200.2	262.6	261.7	263.1
Average Last 10 Measurements (equilibrium plateau)		45.21	48.83	46.59	78.84	70.2	75.99	224.84	230.76	226.55	241.81	240.24	238.44			10650	43.9	44.1	43.8	80.1	83.4	66.7	235.3	234.5	232.2	199.3	201.9	199	261.7	262.3	262.7
Subtract Baseline Polarization Value		-1.66667	1.95333	-0.286667	31.9633	23.3233	29.1133	177.963	183.883	179.673	194.933	193.363	191.563			10721	45	43.3	42.5	81.4	82.6	66.3	235.4	234.1	233.8	199.8	201.4	200	261.2	262	263
Normalize to GR + chaperones reaction								-2.54333	3.37667	-0.833333	14.4267	12.8567	11.0567			10792	45.7	43.4	43.6	81.3	82.7	66.8	235.2	233.7	233.1	199.4	200.9	199.9	261.8	262.4	263.9
																10863	45.8	43.2	41.8	81.4	83	67.2	235.6	233.6	233.2	200.1	201	199.1	261.8	262.9	264.3
																10934	44.8	43.8	43.4	81.5	82.9	66.3	235.8	233.6	233.4	200.9	200.7	199.6	262.3	262.8	263.7
																11005	45.3	43.1	41.5	81.4	82.8	65.8	234.9	234.8	232.8	200.1	201.3	200	262.3	262	263.2
																11076	46	43.1	43.8	80.7	82.4	66.9	235.7	234.3	233.2	199.5	200.5	199.2	261.9	261.6	262.9
																11147	45.7	44.5	43.4	80.6	82.8	67.5	235.9	234.6	232.8	199.9	200.2	199.6	263.1	263.2	264.8
																11218	45.1	43	44.2	81.3	83.8	67.3	235	233.8	234.4	199.7	199.9	199.4	263.7	264.2	264.3
																11289	45.7	43.5	42.9	80.2	82.1	67	235.1	233.4	233.9	200.4	200.5	198.3	261.9	262.2	263.1
																11360	45.6	43.5	43.3	81.8	82.3	66.8	235.8	234.2	233.7	199.5	200.2	199.4	262.5	263.6	264.3
																11431	46.4	43.1	43	81.6	83.4	67.3	235.8	233.6	233.3	200	200.7	199.4	262.7	263.9	264.3
																11502	45.4	43.1	42	80	81.9	66.2	235.4	234	233.2	200.1	200	200	262	264.3	265.1
																11573	45.6	43.6	43.4	81.1	81.7	67.1	235.5	234.4	233.1	200.4	200.5	199.2	262.7	263.4	264.7
																11644	45.5	43.8	42.1	81.2	83	66.6	235	233.6	233.3	199.2	200	199.6	262.1	264.2	264.1
																11715	46	43.6	43.2	81.2	82.1	66.7	235.1	234.5	234.1	199.3	199.9	198.7	262.4	263.9	265.1
																11786	45.3	43.9	42.7	81.6	82.3	66.7	235.5	233.3	233.5	200.7	201.3	198.2	262.3	263.7	265.7
																11857	46	44.4	43.3	81.3	82.8	67.8	235.1	234	233.7	199.3	199.2	199.2	262.6	264.3	264.7
																11928	45.6	44	44.5	81.2	82.1	66	235.1	233.8	233.9	199.7	199.5	199.5	262.6	263.6	265.4
																11999	45.8	43.5	41.7	81	82.9	66.8	236.2	234.3	232.9	199.8	200.5	198.9	261.5	265.1	264.9
																12070	46.7	43.8	44.4	81.3	82.2	67.5	235.9	234.7	232.7	200.1	199.9	198.6	263	265	265.1
																12141	46.4	44	42.4	81.3	82.5	67.3	236.1	234.4	234.2	199.8	200.6	200.1	263.1	263.3	265
																12212	46.6	44.3	42.4	81.7	82.7	66.5	235.2	234.6	233.3	199.5	200.6	199.2	263.1	264.7	264.8
																12283	46	44.1	43.8	82	82.6	67.2	235.3	233.5	233.2	199.7	200	199.1	264.2	265.1	265.6
																12354	47.2	44.5	41.3	82.2	81.9	66.8	234.8	234.8	232.7	199.8	200.3	199.7	262.8	265.1	265.5
																12425	46.1	44.2	43.7	80.7	82.6	67.2	235.7	233.6	232.3	199.7	200.4	199.5	263	265.9	265.4
																12496	45.8	44	44.3	80.8	82.7	67.1	235.5	233.3	232.6	200.2	200.2	199.5	263.6	265.1	265.1
																12567	46.5	44.7	41.9	80.8	83.2	66.6	236.4	234.2	233	200.5	199.5	199	262.5	265	265.4
																12638	47.2	45.3	42.2	81.4	82.3	67.2	235.9	233.6	233.4	200.1	200.6	199	262.5	265.6	265.3
																12709	46.2	44.6	44.3	80.8	82.6	67.4	236	234	233.5	200.8	200.4	200.1	263.1	265.8	265.5
																12780	46.2	44.3	41.5	81.1	81.8	67.2	236	233.9	233.8	200.4	200.5	199.2	262.5	265	265.9
																12851	46.3	43.6	43.6	81.2	81.5	66.8	236.6	234.3	233.6	200.2	199.5	199.7	263.4	265	265.8
																12922	47.3	44.5	44.3	81.1	81.7	67	235.3	232.9	233.4	200.4	200.3	199.2	262.9	265.5	265.4
																12993	46.8	44.5	41.4	81.3	82.6	67.2	236.6	234.2	233.5	199.6	200.1	199.8	262.5	265.2	265.8
																13064	47.2	43.7	43.1	80.9	81.6	67.8	235.3	234.8	232.6	200	199.4	199	263.1	265.6	265.5
																13135	46.3	44.7	44.7	81.2	82.2	66.9	234.9	234.1	234	199.6	200.1	199.7	261.9	265.4	265.8
																13206	47.4	45.3	41.8	80.9	81.8	67.3	235.1	234	233.7	200	200.1	198.6	263.3	265.2	265.6
																13277	46.7	44	41.9	80.5	82.7	67.1	235.1	234.1	233.3	201.2	199.8	199.1	263.4	265.8	266
																13348	46.4	44.6	44.5	80.1	81.1	66.9	235.3	234	234.2	199.6	198.9	198.6	262.9	265.6	265.8
																13419	47	45.5	44.1	81	81.3	67.2	235.3	234.3	233	199.7	199.8	199	262.9	266.2	265.1
																13490	47.8	45	42.5	81.8	82	66.7	235.7	234.8	233.2	199.4	200.7	198.4	262.9	265	265.9
																13561	46.7	45.3	44.5	81.3	83	67	235.6	235.2	233.5	200.6	199.3	199.9	262.8	265.7	265.9
																13632	46.4	44.2	44.2	81.1	82.1	67.8	235.3	234.3	234	200.2	199.1	198.3	262.3	265.9	265.1
																13703	46.7	44.7	42.5	80.9	81.8	66.5	235.8	234.5	233.6	199.8	200.4	199.2	262.4	266.7	265.8
																13774	47.3	44.1	44.3	81.2	81.9	67.2	235.8	234.7	233.1	200.2	199.8	198.1	261.2	266.2	266.4
																13845	46.4	44.5	43.5	82	82	67.7	236.1	234.5	233.6	199.7	200.7	199.6	262.7	266.1	266.5
																13916	46.8	44.3	42.4	80.9	81.6	67.2	236.2	233.7	233.7	200.9	199.7	197.8	261.9	265.5	265.8
																13987	47.2	45.3	45.7	80.2	82.1	67.3	236.9	234.3	233.9	200.2	198.8	200.4	262	266.2	266.9
																14058	47.8	44.4	43.7	81.1	82.2	67.7	234.9	234.4	232.9	200.3	199.3	198.2	262.9	265.9	265.6
																14129	47	44.7	43.7	81.6	82.8	67.5	236.2	234.6	233	200.3	198.6	198.2	262.2	265.6	265.7
															Average Last 10 Measurements (equilibrium plateau)		47.01	44.65	43.7	81.21	82.15	67.26	235.85	234.5	233.45	200.16	199.64	198.81	262.33	265.88	265.96
															Subtract Baseline Polarization Value					36.09	37.03	22.14	190.73	189.38	188.33	155.04	154.52	153.69	217.21	220.76	220.84
															Normalize to GR + chaperones reaction								1.25	-0.1	-1.15	-34.44	-34.96	-35.79	27.73	31.28	31.36

## Sheet: Fig. 3F
Fig. 3F	Time (sec)	10nM Fdex only			100nM GR DBD-LBD			GR + chaperones			GR + chaperones no p23			GR + chaperones no p23 + 52				Spike in Molybdate:	Time (sec)	10nM Fdex only			100nM GR DBD-LBD			GR + chaperones			GR + chaperones no p23			GR + chaperones no p23 + 52
Fluorescence Polarization in milliPolarization (mP) units (see Methods)	0	43.5	49.7	45	74	40.8	28.8	73.7	72.9	69.7	64.6	66.1	65.4	73.6	73.9	75.5		Time = time after Molybdate spike in	0	22.9	22.4	24.3	28.4	27.6	28.8	207.7	204.5	202.7	130.1	125.8	126.9	149.2	147	145.4
	53	41.3	45.9	44.5	69.7	41.1	29.6	81.7	79.1	74.2	66.5	67.4	66.6	75.6	74.6	78			53	22.7	24.6	25.8	27.6	26.9	30.6	207.6	203.9	201.8	131.2	125.5	127.4	150	147.6	145.9
Fdex = fluorescein dexamethasone	106	40.1	44.1	44.4	63.6	41.7	26	86.5	83.7	78.2	68.8	68.9	67.7	77	76	78.4			106	23.8	24.6	26.3	25.7	27.2	29.8	206.7	204.3	202.2	130.3	125.7	126.9	149.9	149.4	145.9
blue text = plotted point	159	38.9	44.5	42	58	37.9	22.1	90.3	88	81.8	70.6	71	70.6	80	75.9	80.4			159	24.2	24.5	28	24.6	24.7	28.1	207.8	204.6	202.1	131.2	126.7	128.3	150.7	151.1	146.8
	212	39.7	43.3	40.1	44.2	33.2	18.3	95.7	92.2	85.6	72.7	72.9	71.9	82	79.6	81.1			212	24.3	23.4	28.4	22.7	24.9	26.8	207.9	203.7	201.7	130.8	126.4	127.2	152.8	152.8	147.8
	265	38.5	42.5	37.5	33.7	28.5	16.8	99.4	96.3	89	74.3	74.4	74.3	83.2	80.5	83.2			265	23.5	24.2	26.1	21.7	22.1	25.3	207	203.6	202.5	131.4	127.6	128	153.3	153	148.8
	318	34.6	41	35.6	27.5	25.3	15.5	103.7	100.2	93.6	75.2	75.8	74.8	84.7	83.1	85.2			318	23.5	25.1	27	21.3	22.7	23.8	206.7	203.4	201.4	132.4	128.5	128.4	155.3	154.3	150.1
	371	33.2	39.7	33.4	25.4	23.2	14.5	108.2	104.5	97.6	78.5	78.3	77.3	86	83.9	86.3			371	23.3	24.2	27.2	21	21.2	23.1	205.9	202.1	202.1	133.1	128.6	129.7	157.3	155.5	152.5
	424	31.3	38.5	33.8	23.8	21.1	15.1	111.1	107.6	100.9	79.4	79.9	78	88.6	85	87.7			424	24.5	24.7	26.6	21.2	21.6	23	206.8	202.4	202.1	133.8	128.9	130.7	158.6	157.5	152.8
	477	30.4	35.1	32.5	23	19.7	14.1	114.2	109.6	104.8	80.4	82	79.8	89.1	86.5	89.4			477	23.4	24.2	25.9	20.9	20.4	21.2	206.7	203.6	203.7	133.6	129.7	130.2	159.6	159.2	154.7
	530	31	31.7	30.9	22.7	17.9	13.9	117.9	113.5	108.1	82.7	82.7	82.2	90.5	89.6	90.6			530	24.9	25	26.9	20.6	20.1	21.1	207.6	203.3	201.9	135.5	130	131.2	161.9	162.9	154.5
	583	30.6	32.2	30.5	21.6	17.3	13.1	122.7	115.2	112.6	84.8	85.1	81.9	90.5	89.8	91.7			583	24.6	24	26	20.1	20.7	20.1	208.5	204.2	203.2	136.4	132.6	132	163.1	163.3	157.4
	636	28.2	29.3	29.6	22	17.2	13.1	125.1	117.8	115.4	85.6	87.3	83.1	90.1	92.2	92.8			636	23.8	23.5	26.6	19.1	19.1	21	207.1	204.1	203.1	136.3	132	132.4	165.2	165.5	158.7
	689	29	27.3	27.8	21.2	15.7	12.9	128.8	122	118.1	87.6	87.5	84.3	92	93.2	93.8			689	23.1	24.4	27.4	19.3	18.5	20.7	207.7	205	203.7	138.6	133.7	133.6	165.8	167.5	160
	742	27.2	26.7	27.7	21.1	15.2	11.7	131.6	124.3	119.4	88.9	88.1	85.9	92.8	94.8	94.6			742	24.3	23.9	25.8	20.2	18.5	18.5	208.5	203.2	203.3	138.3	134.5	133.6	168.7	168.1	162.5
	795	26.4	28	27.2	21.6	14	11.1	134.7	128.6	121.9	89.4	90.6	87.8	94.1	96.2	95			795	23.9	23.7	26.3	19.8	19.5	18.8	207.8	203.8	203.2	139.9	135.8	134.6	170.3	170.2	162.9
	848	25.1	26.4	27.1	20.7	15.9	12.1	138	131.6	125.3	91.6	91.6	89.2	95.1	97.3	97.2			848	23.9	24.5	26.6	19.4	18.4	18.6	208	204.3	203.2	140.2	136.1	135.1	171.8	172.5	164.6
	901	25.3	24.9	25.3	21.9	14.2	12.9	141.7	133.8	129.2	92	93.3	89.7	96.4	97.8	98.3			901	23.4	25.1	26.1	18.3	19.3	18.3	207.1	205.4	204	141.2	137.2	136.4	172.1	174.7	166.4
	954	24.5	24.4	24.9	21.4	14.3	12	144.9	136.6	130.7	93.7	93.5	92.1	97.9	98.8	98.5			954	24.6	24.3	25.8	19.1	18	19	208.8	205.9	203.9	141.9	138.3	137	174.1	176.2	168.7
	1007	24.2	26.1	24.7	22.1	14.6	12.6	148.8	139.8	133.3	94.5	94.1	91.9	98.7	101	98.7			1007	23.2	23.6	26.2	19.1	18	17.5	208.2	205.8	203.6	142.4	139	138.9	175.6	178.1	169.7
	1060	24.7	27.8	25.3	22	14.3	11.9	150.1	142.7	137.1	95.1	94.6	93	100.4	101.9	101.3			1060	23.3	23.6	26.3	18.8	17.6	19.1	208.5	206.1	203.3	143.3	139.3	138.9	177.7	179.1	170.4
	1113	24.4	24.6	24.6	23.2	14.8	12.3	153.3	145.5	138	94.6	97	95.3	101.8	103.8	103			1113	24.1	24.5	26.4	19	17.2	18.1	209.2	205.8	205.2	143.8	140.1	139.6	179.3	182.1	172.9
	1166	24.9	24.4	25.6	22.8	15.3	13.2	156.6	147.2	140.9	97.9	98.3	95.6	101.3	104.2	102.8			1166	24.1	23.5	25.5	18.6	17.8	17.8	209.4	205.3	205	145.2	141.3	140.8	180.2	183.2	174.9
	1219	23.8	24.8	25.2	23.8	15.3	13.5	159.3	150	144.7	97.3	99.6	97.1	102.9	105.5	104.4			1219	25.4	24.4	25.7	18.6	16.3	17.1	210.4	206.6	205.2	144.7	142.5	141.5	181.5	183.9	175
	1272	23.9	23.6	24.8	23	14.8	12.8	162.7	152.5	148.9	99.7	98.8	97.6	105.6	107	106			1272	23.9	23.4	25.4	18.3	17.3	17.8	210.3	206.6	205.6	146.8	142.3	142.1	181.9	185.4	177
	1325	23.3	23.4	25.5	23.7	16.3	14.3	164.2	155.4	150.6	101.7	100.2	98.1	106	106.9	106.2			1325	24	23.9	26.1	18	16.5	18.3	209.9	206.7	205.9	148	143.1	142.7	184.2	187.1	178
	1378	24.8	22.1	24.6	23.5	14.4	13.2	166.2	158.6	151.5	102.5	100.3	98.4	107.4	108.6	106.3			1378	23.5	23	25.4	18.2	16.6	17.7	211	207.1	206.6	148.8	144.1	142.4	186.5	188.7	180.3
	1431	22.8	23.1	24.4	23.3	15.3	14.1	168.4	159.4	154.9	103	100.3	100.8	107.9	109	107.7			1431	23.6	25	25.8	17.7	16.5	18	210.6	207.9	206.1	149.3	144.2	143.4	186.1	189.5	180.4
	1484	24	22.9	24.3	23.1	14.9	14.5	170.1	161.2	155.9	104.6	103.3	101.5	108.1	110.9	110.9			1484	24.5	24	26.1	18.2	17	18.4	211	207.4	206	149.3	146.2	144.6	188.9	192.3	181.5
	1537	23.9	23.2	23.5	23.8	15.6	13.5	171.5	164.7	157.6	104.5	103.7	102.2	110.4	111.2	110.1			1537	23.2	24.2	25.5	18.4	16.2	18.1	210.4	209.2	207.2	149.6	147.1	145.9	189.2	192.7	183.8
	1590	23.6	23.7	24	23.7	15.1	13.6	172.9	166.3	160.5	105.4	104.3	102.2	110.6	113.6	111.4			1590	23.4	24.2	27.5	17.9	15.9	17	210.7	208.4	207.5	152	147.8	146.8	190.5	193.8	184.7
	1643	23.6	24.3	23.4	24	16.1	14.4	174	168.3	161.9	107	105.3	102.4	112	112.9	112.5			1643	23.3	23.8	25.3	17.7	16	17.3	211.8	209.8	207.6	151.3	148.2	147	190.3	195.7	184.9
	1696	23.1	24	25	23.6	14.8	13.7	175.6	170.6	163.8	107.5	105.3	103.4	111.9	113.2	112.8			1696	23.9	23.7	27	18.5	16	16.6	212.9	208.9	208.6	152.7	148	147.5	191.9	197.2	186.3
	1749	23.7	23.7	24.7	23.1	16.4	14.5	176.4	172.8	165.1	106.5	105.8	104.2	113.1	113.2	113			1749	25.1	23.5	26.4	18.8	14.7	17.6	211.6	208.4	208.7	153.1	149.8	145.9	193.6	198.2	188.6
	1802	22.4	23.3	24.8	23.6	14.6	14.3	178.4	173.6	166.9	109.1	107.7	103.8	113.7	115.1	113.3			1802	24.4	22.6	26.3	18.2	16.4	17.2	212.6	208.6	208.8	152.6	149.1	148.3	194.5	199.1	189.3
	1855	22.8	24.4	25.1	23.9	15.8	15	179.3	174.4	168.4	109.7	108.1	105.4	114.2	115	114.7			1855	24.1	24.2	26.4	18.4	17.5	17.1	213.5	209.8	208.1	153.3	150.4	148.9	195.2	200.2	189.5
	1908	22.9	23.5	24.2	23.7	15.9	15.1	180.6	176.1	168.9	109.1	108.6	106	114.4	117.2	115.6			1908	22.6	24.6	25.1	18.2	16.6	17.1	213.1	209.9	209.3	154.1	150.4	149.2	197.4	201	189.9
	1961	22.2	24.1	24.7	23.6	15.9	15	182.2	176.3	170.6	110.4	108.8	106.3	117.5	116.1	115.7			1961	24.8	24.1	26.4	18	14.9	17	213.9	209.9	208.8	154.2	151.7	150.9	197.3	202.4	191.3
	2014	22.2	24.7	23.7	24	16.4	15.3	182.3	177.7	171.2	111.3	110.5	107	117.5	117.2	116.8			2014	24.2	25.1	25.7	17.8	16.4	16.8	213.4	210.3	208.6	154	153.2	149.4	198.1	203	191.3
	2067	22.1	22.6	23.9	24.2	15.6	14.2	184.4	177.6	173.2	111	109.8	107.9	117	117.5	118.1			2067	23.7	24.1	26.7	16.5	15.5	17	213.6	211.3	209.4	155.4	152.8	150.1	198.9	203.2	193.7
	2120	22.7	24.4	23.7	24.5	16.1	16	185.4	179	173.9	112.9	111.6	108.3	118.7	119.6	117.3			2120	24	24.1	27.3	17.9	15.4	17	213.3	210.3	209.4	155.1	153.4	151.6	198.9	204.5	194.3
	2173	22.2	23	24.2	25.1	16.1	14.4	186.4	179.4	175.2	112.3	111	108.4	118.5	119.1	119.2			2173	24.6	25	26	17.4	14.8	17.2	214.3	211.3	209.9	155.8	153.3	151.6	199.2	205.1	196.5
	2226	21.4	24.5	23.8	24	15.9	15.4	187.5	181.2	176.4	114.1	111.2	108.8	119.9	120.3	119.5			2226	25.5	24.7	26.4	16.8	16.5	17.5	213.5	211	208.9	156.5	153.1	151.5	201.2	204.6	197
	2279	21.4	23.7	24.6	24.7	16.2	14.9	187.5	180.8	177.2	113.6	110.5	109	120.3	121.7	120.7			2279	23.8	23.8	26	17.2	15.9	18.1	213.8	211.2	209.6	156.7	153.8	151.9	201.9	207.5	198
	2332	21.7	23.6	25.5	23.6	16.2	15.3	188.8	181.6	178.7	114.3	113.7	111	121.1	121.8	120.1			2332	23.9	23.4	25.9	18.2	15.5	16.5	214.8	211.7	210.4	157.1	154.5	152.4	202.9	207.9	197.8
	2385	22.2	23.5	23.6	22.9	15.7	15.7	190.2	182.1	178.8	115	112.5	111	121.5	122.6	120.8			2385	25.3	23.9	25.8	16.9	15.7	17.1	213.8	212.1	209.7	158.5	155.4	151	203.6	208.5	198.4
	2438	21.4	24	23	24	17.6	15.7	190.8	183.6	180.1	115.2	112.4	111.4	122.7	123.5	121.9			2438	25	24.2	26	17.1	16.5	17	214.5	212.3	210.9	157.7	155	152.7	203.5	210.6	199.9
	2491	20.9	23.8	24.3	23.4	16.7	16	191.6	183.8	180.9	115.6	115	112.1	123.1	124.1	121.9			2491	23.6	24.1	27	18.2	16.3	15.9	214.3	212.3	211.2	157	155.3	153.4	203.5	210	200.4
	2544	21.9	23.4	23	24.3	16.9	14.8	191.9	184.5	181.8	116.4	114.2	111.4	124.7	124.5	124.2			2544	24.1	23.5	26	17.4	16.5	17.5	214.3	211.3	210.3	157.9	155.7	153.6	204.1	210.7	200.1
	2597	20.4	24.4	23.3	24.5	16.6	16.4	192.8	184.9	182.8	117.3	115.2	112	123.8	124.8	124.4			2597	24.6	24.6	25.9	17.1	15.9	16.4	215.5	213.1	211.3	157.4	154.6	152.8	206	211.6	201.5
	2650	21.8	23.5	22.5	24.1	17.1	15.8	193.5	185.3	182.8	116.8	114.4	113.2	125.3	125.8	123.7			2650	24.2	23.7	26	17.4	15.6	17.3	214.4	212.2	210.7	157.8	155.8	154.5	205.6	211.9	201.8
	2703	21.2	23.3	24.5	23.8	16.7	15.8	193	186.7	183.3	117.3	114.4	112.9	125	125.3	124			2703	24.8	24.4	26.2	17	15.7	16	215.7	210.9	210.9	157.5	156.3	155.2	207.2	212.4	202.2
	2756	22	22.8	23.9	24.3	17.1	16.4	193.8	186	183.7	118	115	112.4	125.6	126.4	124			2756	24.9	22.6	27.1	17.2	16.1	16.5	215.3	213.1	211.2	159.2	156.9	154.2	207.4	213.3	203.9
	2809	20.2	23.1	23.9	24.7	17.1	15.7	194.8	187.5	184.4	117.9	116.3	113.3	126.1	126.9	124.6			2809	23.8	24.5	27.4	17.3	15.9	16	214.9	212.8	211	158.2	156.9	154.6	207.6	213.3	204.2
	2862	21.2	22.4	23.5	24.1	16.5	15.9	194.7	187.9	185.5	118.4	115.3	115	126.5	127.9	126.3			2862	25.1	23.8	25.9	18.4	15.1	16.8	214.9	213.2	211.5	157.8	156	155.1	208.2	214.7	205
	2915	22.3	22.3	23.3	23.9	16.8	15.9	196.1	187.5	187	119.2	115.5	113.2	126.9	128.2	126.5			2915	25.2	24.7	26.4	17.9	16.3	17.6	214.8	213.2	211.6	158.9	156.6	154.9	209.2	216	205.7
	2968	21.2	23	23.1	24.5	16.7	15.6	195.8	188.6	186.4	119.2	115.7	115.1	126.7	127.8	126.4			2968	24.3	24	27.7	17.5	16.2	16.6	216	212.8	211.4	158.3	156.8	154.6	210.2	214.4	207.1
	3021	21.7	22.6	24.5	24.5	16.5	15.8	196.3	188.9	186.6	119.2	116.3	115.8	128.9	129.4	126.3			3021	26	24.4	26.8	17.8	14.8	16.1	216.3	213.1	211.5	159.3	156.9	155.2	210.1	216.6	207
	3074	21.6	22.9	24.3	24.9	16.8	15.7	196.3	190.7	186.8	119.8	117.4	115.3	128.8	129.3	126.5			3074	25.2	25	27.4	18	15.7	16.2	215	212.9	211.4	159.5	158	155.4	212	217.5	207.8
	3127	21.8	22.1	23.5	23.8	17.8	17.6	197.4	191.1	188.2	119.9	117.9	115.3	129	130	127			3127	25.2	24.1	27.4	16.8	15.9	17.5	215	212.3	211.7	158	157.8	155	211.2	217.7	207.2
	3180	20.1	22.7	23.2	23.8	16.4	15.9	196.6	191.1	187.9	121.2	117.7	115.6	129.8	130.2	128			3180	24.9	24.9	26.1	17.5	16.3	16.1	216	213.2	211	158.7	157.8	156.1	213.1	218.2	208.3
	3233	21.3	22.2	23.3	24.2	17.4	15.4	198.4	191.5	188.4	120.3	117.4	116.1	130.1	130.8	128.5			3233	25.4	24	26.1	17	14.6	16.5	214.8	213.8	211.9	159.1	157.1	155.2	212.6	219	208.7
	3286	21.4	22.8	24	24.8	17.3	16.5	197.4	192.3	189.4	120.2	118.9	116.8	130	131.6	129.3			3286	25.6	24.4	26.9	18	15.9	15.9	215.4	214.1	211.4	159.9	158.3	155.2	212.2	219.1	209.4
	3339	20.2	23.3	25	24.3	16.4	16.9	198.4	191.2	188.8	121.5	118.4	116.6	131.1	131.3	129.3			3339	25	25	28.5	17	16.3	16.4	215.9	213.7	212.9	158.4	157.6	157	213.7	219.8	210.1
	3392	21.2	22.7	22.9	24	17.1	17	197.9	192.2	189.4	120.5	117.6	116.8	132.4	131.4	129.3			3392	25.6	24.4	27	17.3	15	16.1	215.3	213.5	211.4	158.2	157.2	155.3	213.8	221.3	210.9
	3445	21.3	23.1	23.5	23.1	17.7	16.2	198.6	192.3	190.2	120.2	117	116.5	131.3	132.6	129.9			3445	25.9	23.8	25.3	16.6	15.1	17	214.7	212.8	210.6	159.4	157.8	155.8	215.7	220.4	211.8
	3498	22.3	22.6	22	24.1	17.1	16.5	199.1	193.6	190.9	121.2	119.1	117.8	131.6	132.8	129.4			3498	25.4	24.6	27.9	16.9	15	16.7	215.6	212.9	211.1	159.3	157.6	155.5	214.3	220.9	211.3
	3551	20.2	21.9	24.1	23.9	17.4	16.1	198.2	192.9	190.4	121.1	119	117.4	132.3	132.7	131.9			3551	24.7	25.3	27.4	17.5	14.6	15.7	216.1	213.5	211.6	159	158	155.6	215.7	222.1	211.4
	3604	21.2	21.7	22.5	23.6	17.6	16.3	199.2	193.7	190.8	121.7	119	117.4	132.3	133	131.2			3604	25	23.7	26.3	17.2	15.1	15.9	214.5	213.1	212.2	159.4	158.4	156.1	215.4	221.9	211.3
	3657	21	21.8	22.6	24.7	18.5	17	199	193.9	192	120.7	119.7	118	132.6	133.7	130.1			3657	25.7	23.8	27.3	16.9	15.2	15.6	215.1	212.9	211.6	159	156.7	155.8	216.6	223.2	212.8
	3710	21.4	22.2	22.9	24.5	16.8	17	198.9	193.5	191	122.3	118.7	118.6	133.4	133.6	131.3			3710	25	24.7	27.4	16.9	15.7	15.9	214.9	213.7	210.8	159.4	158	156	217.2	222.9	213.5
	3763	20.7	21.3	22	23.5	17.7	17.7	199.7	193.6	191.5	122.7	119	117.5	134.2	133.8	132.3			3763	25.2	24.5	26.2	17	16.3	15.3	214.9	213.2	211	159.3	156.6	156.2	217.9	223.9	215.2
	3816	21	22	22	24.5	17.2	16.4	200.1	194.1	191.9	121.8	118.9	117.8	134	133.9	131.8			3816	25.2	23.8	26.1	17.3	15.1	15.9	214.8	212.5	211.5	159	156.6	156	217.4	223.8	214.3
	3869	21	21.5	23.1	23.4	17.5	16.5	199.4	195	191.2	123.5	120	118.2	133.9	134	132.7			3869	25.6	24.1	27.1	17.3	16.2	16.4	216	212.7	211.5	160.5	157	155.7	217.8	224.5	214.3
	3922	21.4	23.6	23.5	24.3	17.4	17	198.9	193.9	192.9	122.4	119.3	117.7	134.3	134.5	131.4			3922	25.6	24.3	26.2	16.3	15.3	15.9	215.4	212.7	211.6	159.1	157.7	155.5	219.1	225.9	215.9
	3975	20.4	22.7	23.3	24	17	17.7	199.1	194.3	192.4	123.3	119.2	118.5	134.6	134.2	132.3			3975	24	23.8	26.3	17.9	15.1	16.2	216.4	212.5	211.7	159.1	158.1	155.4	218.9	226.1	215.7
	4028	21.6	23.2	22.6	24.3	16.8	17.1	199.8	195.7	193.3	123.1	120.2	118.9	135.2	135.8	132.9			4028	24.9	24.1	27	17.8	14.9	15.9	216.1	212.1	212.1	159.2	157.9	155.9	219.2	225.7	216.9
	4081	20.5	23.3	21.6	25.1	17.7	16.5	199.7	195.3	192.1	123.5	120.2	119	135.5	136	133.5			4081	25.3	24.5	26.8	18	15.9	16.2	215.4	212.4	212.6	159.5	158.4	156.1	219.9	226.3	216.5
	4134	21.1	21.2	22.5	24	18	17	200.6	195.9	192	123.2	118.9	118.9	135.8	135.7	132.5			4134	25.2	25	26.1	16.9	14.6	15.5	215.8	213.2	211.8	160.1	157.9	156.9	220.3	226.8	216.8
	4187	20.2	22.1	22.1	24.3	17.5	16.3	200.3	195.5	192.4	123	120.5	119.8	135.9	136.2	133.6			4187	25	24.4	26.6	17.2	15.4	15.9	216.2	213	212	159.6	156.6	156.5	221.3	227.4	216.6
	4240	20.7	21.5	23.2	24.1	18	17.5	200	195	192.7	123.7	120.1	119.4	136.8	136	133.2			4240	25.3	24.8	26.6	16.6	15	15.4	216	212.6	212	160.6	157.5	157.1	221.1	227.2	217.8
	4293	20.6	21.8	22.9	25.1	17.2	15.8	201	196	192.8	123.2	120	120.8	136.1	136.8	133.9			4293	25.8	24.4	26.8	18.6	15.7	16.4	215.9	212.6	212.2	160.2	159.2	157.2	221.2	227.9	218.2
	4346	20.4	22	23	24	18.4	17.6	199.8	195.8	193.2	123.9	119.9	119.7	136.7	136.1	133.1			4346	26.1	24.6	27.7	17.1	15	16	215.9	213.3	212.6	160.3	158.1	156.3	221.7	228.6	217.9
	4399	20.6	20.7	21.7	23.8	17.5	16.8	201	196	194	122.4	119.3	120.4	136.6	136.9	135			4399	24.4	23.5	27.6	16.8	14.9	15.7	216	212.7	211.5	158.9	159	156.1	221.3	228.3	219.4
	4452	20.3	21.5	21.8	23.9	16.2	17.6	200.3	195	193.9	123.3	121	121.3	137.3	136.3	134.1			4452	24.7	24.8	26	16.9	15.5	17.4	216.4	213	212.9	159.4	157.6	156.5	223.4	229.7	220.8
	4505	20.6	21	21.7	24.4	18.5	17.2	200.4	195.3	193.8	124.4	119.1	119.9	137.6	137.6	134.9			4505	24.5	24.9	26.2	18.1	15.1	16.5	215.8	212.8	213	159.5	156.8	156.9	222.3	229.6	220.2
	4558	19.8	21.9	22	24.2	17	17.4	201.4	195.3	194.3	123.2	119.6	120.8	136.9	136.4	134.9			4558	25	24.8	26.2	17.4	15.3	16.5	216	214.6	212.2	159.6	157.8	157.9	223	230.4	220.3
	4611	20.9	22.4	22.2	24.2	17.2	18.2	200.5	196.2	194.7	123.5	120.1	120.5	137.3	137.5	136.4			4611	24.8	24.2	26.4	17.5	14.4	15.3	215.5	213.5	212.9	160.3	158.5	156.8	224.4	231.5	220.7
	4664	20.5	21.4	21.6	23.3	17.6	17.4	201.3	196.5	194.3	123.6	120.2	122	137.8	137.8	135.7			4664	24.5	24	26.7	17.8	14.8	16.5	216.4	213	212.7	159.4	157.7	156.3	223.1	231.2	221
	4717	20.5	21.5	21.9	24.3	17.7	17.5	200.7	196.2	195	124.6	120.9	120.2	138.1	137	134.9			4717	24.6	23.8	26.1	17.9	15.9	16.7	216.9	212.6	212.1	160.3	157.5	157.3	224.7	230.9	222
	4770	21.6	21.2	22.2	23.6	17.2	16.9	201.6	196.8	193.4	125.5	119.8	120.6	138.3	137.5	135.9			4770	24.8	24.1	26.3	16.8	14.9	15.9	216.5	213.8	213	160.4	158.2	157.2	224.6	231.3	221.6
	4823	20.3	21.1	21.8	24.6	16.8	17.1	200.3	197.2	194.3	124.7	120.2	122.3	138.9	138.5	136.9			4823	25.4	24.6	26.4	18.1	15.5	15.9	216.7	214	212.6	159.2	157.7	156.2	224	231.2	222.9
	4876	19.7	20.5	22.3	24.7	17.7	17.1	200.4	195.9	194.5	123.5	119.7	120.9	137.5	139.1	136.8			4876	25.1	24.4	26.4	17.4	15.2	16	216.3	214	212.2	159.6	157.9	156.8	225.9	232.4	223.8
	4929	19.7	19.4	21.8	23	17.8	16.9	201.7	197.3	194.4	124.3	119.6	120.9	138.7	139.2	136.7			4929	24.9	24.2	27.6	17.6	15	16.3	217.6	213.8	214.1	159.9	159	156.2	225.5	232.4	222.8
	4982	21	21	22.6	24	16.8	17.2	200.7	197.6	194.5	123.9	120.2	120.9	138.8	139	136.5			4982	25	24.8	26.5	17.3	15.2	15.3	216.5	214.2	211.9	159.3	157.3	156.5	226.4	232.3	222.5
	5035	20.5	21.6	21.4	24.4	16.6	17.6	200.5	195.6	195.2	124.2	121.1	121.2	139	139.2	137.6			5035	25.4	24.1	25.7	16.2	15.4	16.5	217	213.8	212.6	159.2	157.3	157.3	226.5	234.2	222.6
	5088	19.9	21.5	21.5	23.9	17.4	17.2	201.9	197	195	125.3	120.5	120.4	139.4	140.3	135.9			5088	24.6	24	26.1	16.8	14.9	16.8	215.6	214.2	213.3	159.4	157.7	156.1	225.8	233	224.5
	5141	20.3	21.2	21.8	24	16.9	17.7	201.2	196.4	194.8	124	119.2	120.7	139.1	139.5	138.2			5141	25.8	24.2	25.6	17.7	15.2	16.2	217.4	213.2	213	160.2	157.1	156.6	226.6	232.9	223.4
	5194	19.9	21.1	21.8	23.4	17	16.9	200.8	196.7	195.8	124.4	120.3	121.9	138.6	139.3	137.3			5194	25	23.7	27	17.6	14.8	16.4	216.7	214	212.5	159.6	158	156.4	227.1	234.6	224.6
	5247	20.1	21.1	23.1	23.4	17.4	17.5	200.5	196.8	194.6	123.8	120.7	121.2	139.7	138.5	137.2			5247	25.4	23.6	27.2	17.4	15.8	15.9	217.2	213.6	213.7	159.3	156.7	157.4	227.9	234.7	225.1
	5300	20.2	20.8	21.1	23.5	17.5	17	200.5	196.3	195.8	124.8	120	121.5	140.4	139.9	137.1			5300	25.5	24.5	25.6	18	14.7	15.7	218.4	213.5	214.3	158.2	157.1	157.2	227.6	234.2	225
	5353	19.8	20.8	21.5	23.7	16.8	17.9	200.7	196.7	195.2	124.9	121.2	120.8	139.2	140.1	138			5353	25.7	23.5	27	17.7	15.3	16.5	216.1	214.3	212.3	159.8	157.1	157.1	227.8	234.9	225
	5406	20.5	20.7	21.8	22.7	16.8	17.2	201.2	197.1	194.6	124.4	119.7	121.1	139.4	139.9	137.9			5406	25.1	23.9	26.6	18	15.8	15.8	216.9	213.7	213.3	159.5	157.1	156.5	227.1	235.1	225.8
	5459	21.6	21.2	22	23.2	17.8	16.6	202	196.5	196	124.8	120.3	121.1	139.8	140.7	138.3			5459	24.8	24.2	27	17.5	16.3	17.2	217.5	214.2	213.8	159.5	156.4	156.8	228.3	235.6	225.6
	5512	19.6	20.6	22.6	24.1	17.2	17.7	201.3	198.7	195	124.9	120	122.2	140.7	140.4	137.3			5512	26.4	24.9	26.5	17.6	15.4	16.3	216.6	213.4	213.2	158.7	157.6	156.6	228.7	235	225.5
	5565	19.4	20.6	22.4	23.4	17.8	16.5	200.6	197.7	195.9	124.9	120	122.1	139.5	140.7	137.7			5565	25.3	24	27.1	18	14.9	15.6	217.6	214.5	213.6	159	157.4	157.5	229.7	236.2	226.6
	5618	20.9	22.1	20.7	22.8	16.1	17.7	201	197.2	196	126	120.2	121.3	139.8	140.6	137.9			5618	25.4	25.5	25.9	17.6	16.1	15.5	216	213.9	212.9	159.9	157.3	156.3	229.3	235	226.8
	5671	19.9	20.4	21	24.2	17.6	17.4	201.1	197.8	195.1	125.3	119.3	122.3	139.8	140.1	138.5			5671	25.7	24.9	26.8	17.3	15	15.9	217.3	213.8	213.1	159.5	157.8	155.9	228.6	236.1	227
	5724	19.6	22	21.7	23.5	17.2	17.8	201.8	197.9	194.9	125.3	120.9	121.4	140.9	140	138.2			5724	25.2	24.7	27.2	17.3	15	15.8	215.6	213.7	212.7	159.6	157.2	156.8	229.5	236.8	227
	5777	21	21.6	21.9	23	17.5	17.6	201.8	196.9	194.7	125.6	120.6	121.6	140.6	141.1	139.4			5777	25.6	24.6	26.7	18	14.6	16.2	217.7	214.7	213.5	159.2	156.7	157.1	229.6	237.1	227.5
	5830	20	20.7	21.6	23.3	16.9	17.6	201.9	197.1	195.7	124	120.3	122.2	141	141.1	138.4			5830	24.8	25.2	27.9	17.5	15.2	15.7	217.5	214.4	213.8	158.8	157.4	155.9	229.4	236.3	227.1
	5883	21	19.9	21.9	23.3	17.9	18.2	201.3	196.7	195.2	125.1	121.3	121.7	140.9	141.1	137.6			5883	24.8	24.7	27.6	17	14.6	16.1	217.4	214.6	213.3	160.3	157.2	156.8	230.7	237.5	228.3
	5936	21.1	20.2	21.5	23.1	16.5	18.3	200.5	197.4	195.6	125.2	120.8	122.1	140.9	141.1	139.9			5936	25.2	23.9	26.3	18.5	15.1	16.2	217.7	215.1	213.9	158.6	157.2	156	230.2	237.4	228.5
	5989	20.4	20.5	21.6	22.9	17.9	17.7	201.7	197	195.3	124.4	120.8	121.2	140.6	140.5	139.3			5989	25.9	24.4	27.3	18.3	15.6	16	217.6	214.3	213.5	159.2	155.9	155.4	231	237.1	227.6
	6042	19.8	20.1	21.9	23.2	17.8	16.9	201.6	197.4	196	125.4	120.9	122.6	141.2	140.8	139.3			6042	26.2	23.9	26.3	17.3	15.1	17.3	217.3	214.6	213.6	160	157.6	156	230.4	238.9	228.3
	6095	20.6	21.6	22.1	22.9	18.4	17.6	201.4	197.5	195.6	123.9	119.4	121.7	140.5	142.1	139.4			6095	24.7	25.5	27.7	17.6	14.9	16.2	217.3	215.1	213.2	159.4	158	156.7	230.7	238.1	229.1
	6148	20.5	21.7	21.8	23.8	17.3	18.1	201.6	197.2	196.1	126	120.3	121.8	141.7	140.2	139.4			6148	25.3	24.6	26.5	18.1	14.9	15.9	217.8	213.3	213.4	159	156.7	155.9	231.5	238.7	229.6
	6201	20.3	20.6	20.9	23.2	16.8	18.4	201.4	197.5	196.1	124.8	120.6	122.7	141.7	141.7	138.9			6201	25.9	24.8	27.4	17.9	14.9	15.6	216.9	214.2	213.8	160.2	156.4	155.6	232	239.2	229.2
	6254	20.9	20.3	20.7	23.2	17.4	17.4	201.3	196.8	195.2	124.8	121.6	122.5	140.5	141.6	138.1			6254	26.3	23	26.1	17.4	15.2	16.2	216.5	214.3	213.5	159	157.4	156	232.4	238.3	229.5
	6307	18.8	19.7	21.9	22.8	16.7	17.1	200.8	197.3	195.2	126	121.7	122.5	141.7	141.1	138.6			6307	25	23.8	26.7	18	15.8	15.6	218.6	214.9	214.2	159.5	156.6	156.9	231.5	239.1	230.1
	6360	20	20	21.3	22.4	17.3	15.8	201	197.3	196.1	125.3	119.6	122.7	142.5	141	139.2			6360	24.3	24.3	27.2	18.4	14	16.5	217.2	214.2	214.3	157.7	156.2	156.8	231.8	239	229.4
	6413	21.1	20.5	21.3	22.9	17.4	16.4	202.1	197	195.4	124.7	119.9	122.8	140.9	141	138.9			6413	25.9	24.2	27.1	18.2	14.6	15.5	216.6	215.6	212.6	158.2	155.8	156.3	232	238	229.2
	6466	20.1	20.5	21.8	23	17.6	18.1	201.7	197.3	196	125.3	120.2	122	140.9	140.7	140			6466	25.6	24.6	27	17.5	13.6	16.3	217.9	213.6	214	159.5	157.5	156.7	231.5	238.9	229.8
	6519	19.9	19.6	21.1	22.5	16.3	17.8	201.3	197.2	195.2	125.5	120.1	121.9	142.4	142.2	139.6			6519	25.1	24.6	27.4	17.8	15.8	16.5	216.8	214	214.3	159.6	157.3	157.4	232.8	239.3	230.1
	6572	20.1	20.3	22.1	22.8	17.8	17.2	201.8	196.1	196	125	119.7	121.8	142.6	142.4	139.5			6572	25.4	24	25.9	17.9	15	16	217.9	214.1	214.1	158.8	156.7	158.1	232.9	239.4	230.9
	6625	20.1	21.4	20	23.1	16.5	17.3	201.7	196.5	196	125.3	121	122.2	142	142.6	139.3			6625	26.4	24.7	26.9	17.8	14.3	17.2	217.1	213.9	213.2	159.2	157.4	156.7	233.1	240.1	232.3
	6678	20	20.5	21.7	23.2	17.2	18.2	201.3	197.1	196.2	125.8	120	121.3	141.9	142.4	140.5			6678	26.3	24.7	27	18.5	14.8	15.3	217.8	214.6	213.1	159.1	158.2	155.9	233	240.9	231.4
	6731	21.1	20.3	22.3	22.2	16.4	18.2	200.6	198.3	196.5	125.1	120.6	122.2	141.7	141.8	140.2			6731	26.5	24.9	26.8	19.1	14.4	16.2	217.8	214.3	214.2	158.7	156.2	156.8	232.3	240.6	230.5
	6784	19.4	20.9	20.7	23	17	18.7	200.8	196.6	196.1	124.1	119.7	122.1	142.1	142.1	139.6			6784	25.1	25.2	26.9	18.4	15	16.3	218.1	214.8	214.3	158.1	156.7	157.6	233.9	241.9	230.8
	6837	19.6	20.2	21	22.1	17.1	17.6	201.2	197.3	195.2	124.8	119.4	121.7	141.5	142	139.5			6837	25.9	25.3	27.1	17.4	15.3	14.9	217.3	214.6	214.9	158.3	157	157.1	234	241.1	231.9
	6890	19.7	20.9	20.3	23.6	17.1	17.7	201.7	197.1	196.2	125.7	120	122.6	142.1	142.2	139.4			6890	25.1	25	28.1	18.4	15.1	16.4	217.5	214.6	213.1	157.8	156.5	156.8	234.4	240.2	232.2
	6943	20.5	19.3	20.7	22.8	17.7	17.8	202.3	197	195.7	125.2	120.7	122.7	143.1	141	139.9			6943	27.5	25.9	25.8	17.6	15.2	15.6	217.5	214.9	214.7	157.8	157.5	157	233.7	241.9	231.8
	6996	19.8	19.7	20.8	23.1	16.4	18	200.9	199	196	125.7	119.5	122.6	142.2	141.5	139.5			6996	25.6	24.8	26.7	17.2	15.3	16.2	217.5	215.6	213.1	158.2	155.8	156.4	234.9	241.8	231.3
	7049	19.8	20.6	21.4	22.7	17	17.1	201.7	198.1	195.9	125.2	119.7	122.7	143	142.4	141			7049	26.5	24.2	27	18.9	14.8	16	217.8	215.3	214.5	159.2	155.5	155.2	234.3	241.7	232.3
	7102	20.5	19.9	20.4	23	17.5	17.7	202.1	197.6	196.5	125.1	119.8	122.5	142.4	140.6	139.5			7102	27.1	24.3	26.5	18.4	14.5	15.7	217.2	214.3	213.9	157.9	157.3	155.5	235.2	241.9	232
	7155	21.4	20.7	21	22.7	17.6	17.8	202.1	196.6	196.4	124.9	120	122.9	141.6	141.7	140.1			7155	26.9	25.5	26.4	18.8	14.8	16.6	218.3	214.5	213.6	157.7	157.1	156	234.9	240.9	232
	7208	19.8	20.3	21.6	22.7	16.1	16.6	201.5	196.9	196.1	124.7	120	121.6	141.6	143	140.3			7208	25.8	24.8	26.6	17.6	15	17.8	218	215.8	214.2	157.7	156.1	155.8	235	242.5	232.8
Average Last 10 Measurements (equilibrium plateau)		20.16	20.28	21.02	22.79	16.99	17.72	201.49	197.45	196.06	125.05	119.94	122.36	142.13	141.83	139.9			7261	25.3	23.9	27.4	18.4	15.1	16.5	218.2	214.9	213.4	158.2	156.8	155.2	234.8	242.1	231.8
Subtract Baseline Polarization Value					2.30333	-3.49667	-2.76667	181.003	176.963	175.573	104.563	99.4533	101.873	121.643	121.343	119.413			7314	26.6	25.3	27.5	18	15.2	15.8	217.5	215	213.8	159.4	157	155.6	234.5	243.2	232.5
Normalize to GR + chaperones reaction								3.15667	-0.883333	-2.27333	-73.2833	-78.3933	-75.9733	-56.2033	-56.5033	-58.4333			7367	26.2	25.1	27.7	17	16.3	16.5	218.1	213.9	213.9	158	156	156.2	236.4	243.1	233.6
																			7420	26	24.6	26.7	18.2	15.3	15.4	217.6	216.1	215.1	159.1	156.7	155.7	235.2	243.1	233
																			7473	26.7	24.9	27.7	18.5	15.5	16.1	217.5	214.5	214.6	158.7	157.6	156.2	235.7	242.3	234.2
																			7526	26.7	24.4	27.7	18.1	15.3	16.4	218	215.4	214	157.5	156.9	156.1	235.9	243	234.2
																			7579	27.2	24.7	27.9	18.7	14.2	14.7	218.8	214.9	214.5	159	156.1	156.4	235.6	243.5	234.6
																			7632	27.4	25.6	25.7	18.2	14.4	15.9	217.4	215.1	215.2	158.5	157.4	155.9	234.8	243.7	233.2
																			7685	27.2	25.2	27	17.9	15.1	15.1	218.6	214.8	214.1	158.4	156.7	155.9	236.3	243.9	233.7
																			7738	27.1	25.6	27.2	17.6	14.9	17.4	218.1	216	214.5	159	157.1	156	237.3	243.7	233.6
																			7791	27.1	26.1	26.8	17.6	15.1	14.8	218.5	215.2	214.2	158.1	157	156.5	236.6	243.6	236.1
																			7844	26.7	24.9	27.6	18.3	14.8	16.3	218.4	215.7	214	159.2	157	156.6	236.7	244.8	235.4
																			7897	27	24.4	27.7	18.5	15	16.3	217.7	215.3	213	157.9	156.4	155.1	236.1	245.1	235.5
																			7950	26.4	24.1	27.9	18.4	15.2	16	217.9	215.5	213.8	158	156.5	155.7	236	244.1	233.9
																			8003	27	24.4	27.3	18.4	14.8	15.6	217.3	215.1	214.6	158.1	156.7	155.6	237.4	245.2	235
																			8056	26.3	24.9	27.1	17.8	13.9	16.5	217.2	215.2	213.3	158.1	156.7	156.4	237.3	244.1	234.7
																			8109	25.7	24.8	27.6	17.6	15.1	15.2	218.2	215.5	214.7	158.2	156.5	156.7	237.5	244.3	235.2
																			8162	26.7	25.5	27.9	18.5	15.3	17	218.4	215.6	214.5	158.7	156.5	155.6	237.6	244.7	234.8
																			8215	26.9	25.1	27.6	18.9	15.1	16.4	218.4	216.9	214.3	157	157.2	155.6	237.1	244.9	235.2
																			8268	27.6	24.7	27.8	19.2	15	16	218.7	216.6	214.8	157.4	156.3	155.2	237.4	244.8	235.8
																			8321	27.6	25.9	27.8	18.9	14.4	16.6	217.8	215.4	215.7	158.5	156.5	155.6	238.1	245.6	235.4
																			8374	27.9	24.9	28.5	18.9	15.5	17	219.3	216.6	215.3	158.1	156.9	155.5	236.8	245.9	235.6
																			8427	27.4	25.6	27.4	18.6	15.6	16	217.7	215.2	215.5	157.8	156.1	155	238.8	245.1	236.2
																			8480	27.1	25.2	26.9	18.1	15.1	16.5	217.4	215.5	214.6	157.6	155.9	156.6	237.7	245.5	236.3
																			8533	27.4	25.3	28.2	18.5	14.9	17.1	218.3	215.9	215.5	157.9	156.1	156	237.7	244.9	236
																			8586	27.4	25.1	27.5	18.1	14.9	16.3	219.7	215.5	215.3	158	157.5	156	238.3	246.1	235.7
																			8639	27.8	25.3	27.2	18.6	16.1	16.5	219	215.9	214.7	158.3	155.7	156	238	245.9	236.8
																			8692	27.4	24.5	27.8	18.8	15.1	15.9	218.5	215.4	214.9	157.6	157.5	155.1	239	245.9	236.3
																			8745	27.8	24.7	27.4	19.6	15.5	16.2	218.8	215.9	215.6	158.3	156.5	155.3	237.6	246.1	235.5
																			8798	27.5	25	27.6	18.7	15.5	17.9	218.1	214.9	215.4	157.6	156	156.2	238.4	245.6	236.9
																			8851	28.6	25.3	27	19	14.4	15.9	218.8	215.3	214.6	158.3	156	156.9	239	246.3	237.4
																			8904	26.2	26.7	27.5	17.8	15.3	16.3	217.5	216.3	214.9	157.8	155.6	156.3	238.9	247.5	236.1
																			8957	26.8	26.4	26.5	18.3	14.7	16.2	217.3	215.3	215	158.3	157.1	155.6	239	246.5	236.9
																		Average Last 10 Measurements (equilibrium plateau)		27.4	25.35	27.36	18.55	15.15	16.48	218.34	215.59	215.05	157.97	156.39	156	238.36	246.03	236.39
																		Subtract Baseline Polarization Value					-8.15333	-11.5533	-10.2233	191.637	188.887	188.347	131.267	129.687	129.297	211.657	219.327	209.687
																		Normalize to GR + chaperones reaction								13.79	11.04	10.5	-46.58	-48.16	-48.55	33.81	41.48	31.84

## Sheet: Fig. 4F
Fig. 4F	Time (sec)	10nM Fdex only			100nM GR			GR + chaperones			GR + chaperones + p23delhelix			GR + chaperones + p23delhelix + 51			GR + chaperones + p23delhelix + 52			GR + chaperones + p23delhelix + 51 L119P			GR + chaperones + p23delhelix + 52 P119L
Fluorescence Polarization in milliPolarization (mP) units (see Methods)	0	62.6	68.5	53.1	33.3	39.2	40.9	101.8	100.2	90.8	96	95.3	88.7	96.7	99.6	98.1	99.6	94.8	96.4	110	108.8	102.6	99.6	93.5	88.1
	71	62.5	67.1	55.5	37.1	37.3	35.7	110.5	105.6	97	99.4	100.3	92.4	100.4	104.1	101.5	100	98.9	98.8	111.4	111.4	104.1	103.3	97.6	91.7
Fdex = fluorescein dexamethasone	142	58.6	61.2	54.9	37.2	37.8	33.8	115.9	113.2	106.4	104	104.7	97.5	106.3	108.4	106.9	102.1	101.3	100.6	115.7	115.2	108.3	109	102.7	96.5
blue text = plotted point	213	58.9	58.3	53.3	40.2	40	35.3	123.1	119.5	112.7	109.7	109.9	102.3	111.2	112.1	110.2	106	103.5	105.4	119.5	118.2	111.5	113.2	107.5	100.2
	284	57.4	57.3	52.4	40.1	40.9	36.7	129.4	125.1	118.4	114.3	114.9	106.7	115	115.4	114.4	110.4	107.5	107.1	121.2	121.3	116.3	116.4	111.1	103.6
	355	57.2	57.1	51.3	41.9	42.6	36.7	135.6	131.1	124.9	118	118.2	110.3	118.3	118.7	119.7	113.3	109	110.7	124.7	123.5	117.9	120.5	115.8	106.4
	426	57.2	57	49.2	42.9	43.9	38	141.8	136.5	129	123.5	122.4	114.4	123.4	122.1	122	116.6	110.9	112.8	127.1	126.2	120.4	125	118.2	109.6
	497	54.2	56.5	48.3	43.6	45.3	38.6	145.9	142.5	135.9	128	126.7	118.6	126.9	125.9	126.6	118.4	114.9	115.6	129.8	128.5	124	129.6	121.6	113.6
	568	55.7	55	47.9	45.4	46.4	39.7	151.1	148.1	141	132.6	130.1	122.4	131	129	130	121.8	117.7	118.2	133.3	130.1	126.4	133.1	125.8	115.9
	639	52.2	55.4	46.8	46.2	47.5	39.2	156.9	152.7	146.2	135.2	133.5	125.3	134.5	131.8	133.1	124.6	120	120.3	136.2	133.7	129.7	137.4	129.1	120.3
	710	50.7	53.5	46.7	48	48.3	40.3	163.5	158.1	151.1	139.4	138.2	129.6	135.6	135.8	136.7	127.2	121.9	122.5	138.4	136.7	131.9	142.7	133.2	123
	781	50.9	52.6	46.1	50	49.6	41.1	167	163.1	156.2	142.7	141	134.3	140.2	137.9	140.6	129.9	124.3	126	141.7	138.9	134.2	146.3	135.9	126
	852	49.9	51.1	44.2	50.8	51.8	42.9	172.3	168.7	161.1	147.4	145.1	136.9	142.5	141.3	143.7	132	127	127.6	144	141	137.7	151.4	139.3	129.5
	923	50.1	50.9	44.3	51.4	51.5	43.4	177.2	173.8	167.3	151.8	148.2	140.1	146.1	144.3	147	136.5	129.4	132	148.3	143.4	140.3	154.4	142.9	134.4
	994	48.2	50.1	45.6	51.3	53.5	44.3	182.4	178	171.2	155.7	151	143.4	149.4	146.7	150.4	140.2	132.2	133.9	151.2	145.7	142.1	157.9	145.8	137.8
	1065	47.7	47.9	44.2	53.3	54.6	45.4	186.5	181.4	175.4	157.9	155.3	147.8	152.6	149.8	152.5	143.3	134.4	137.5	155	148.7	145.6	160	149.9	139.1
	1136	47.2	47.8	43	55.8	55.4	45.8	189.6	186.5	180.3	158.6	157.6	151.2	154.9	151.6	156.3	146.4	137.1	140.5	156.5	150.7	147.4	162.4	152.5	142.5
	1207	46.7	47	42.7	54.5	56.2	46.5	193.1	189.8	184.4	161.4	160.9	154.4	156.8	154	159.8	148.5	140.3	143.1	158.6	152.7	149.8	164.6	153.4	144.8
	1278	46.8	46.8	44.4	56.8	57.7	46.8	196	194.4	187.7	162.9	162.6	157.6	159	156.2	161.8	151.2	141.6	145.9	159.9	155.4	153.3	166.9	157	147.2
	1349	46.8	46.8	42.9	57.8	58.6	48.3	198	196.4	192	165.5	164.5	159.6	161.1	158.3	163.8	151.8	144.4	148.3	161.8	157.2	155	169	158.3	151.3
	1420	45.4	46.4	43.7	58.1	59.3	48.6	201.3	198.4	195.3	168.2	167.8	161.9	163	160.2	164.4	155.9	146.6	150	163.8	159.5	157	172.9	162.1	153.2
	1491	45.8	45.2	42.4	59.9	61.1	49.8	203	202.2	197	171	169.3	164	165.2	162.6	168.3	156	148.8	152.9	166.1	162.3	160.1	174.7	164	156.3
	1562	44.3	44.7	43.4	60	61.8	49.9	206.2	204	200.6	173.2	172.5	165.6	168	164.7	170.5	158.8	150.7	155.7	168.4	163.5	161.3	176.8	167.2	158.9
	1633	44.7	44.8	43	61.6	62.4	51.5	208.5	206.4	203.2	175.6	173.7	168.8	170.7	166.9	172.8	160.4	152.2	156.6	170.1	165.8	163.4	180.4	169.9	161.1
	1704	44.5	44.4	42.2	61.5	64.7	51.8	210.4	208.5	204.6	177.4	176.1	169.9	173.5	168.8	174.2	161.7	155.1	158.9	172	168	166.7	182.6	172.5	163.6
	1775	44.1	44.1	41.5	62.1	65.8	52.9	213.6	209.8	207.2	178.9	178.3	171.6	176.5	170.9	176.9	163.9	157	161.5	174.5	170.4	169.4	184.7	174.8	165.3
	1846	44.7	44.5	41.4	62.6	65.4	53.7	214.9	211.7	209.9	180.8	179.9	173	178.3	173.5	178.7	166.9	159.9	163.6	176.4	172.6	170	186.7	177.4	167.6
	1917	44.8	45	43.2	62.4	65.9	53.2	217.1	213.6	211.4	182	181.1	177	180.5	174.5	181.3	168.5	161.2	165.8	179	174.6	173.1	188.7	179	169.5
	1988	44.7	44.3	42	63.8	66.5	54.1	218.1	215.3	213	183.1	183.3	178.4	181.8	177.3	182.5	172.2	164.2	168.7	180.2	176.7	173.9	190.2	181.4	170.7
	2059	43.1	43.5	41.7	64.3	66.8	53.8	219.2	217.9	215.4	183.5	184.9	179.8	183.6	179.8	185.3	175.1	166.4	170.8	182.8	179.1	176.5	194.7	183.5	173.4
	2130	44	44	41.5	65	68.4	54.4	221.1	219.2	216	185	185.2	180.4	184.7	179.9	185.8	176.7	168.9	171.3	184.5	180.3	177.1	196	185.6	175.8
	2201	43.8	42.2	41.2	65.2	69.6	55.1	221.6	220.5	217.4	186.1	185.8	182	186.9	181.7	188.8	178.1	170.6	174.2	185.6	182.4	179	198.1	188.5	177.5
	2272	44	43.5	41.4	65.8	69.7	55.4	222.9	222.6	217.9	187.3	187.9	182.9	188.1	182.2	189.2	180.9	172.8	175.9	187.4	184.1	181.2	198.9	189.8	177.8
	2343	43.5	43.5	42.4	67	69.6	56.5	223.4	222.8	219.6	187.1	189.6	185	188.4	184	190.1	182.8	173.9	177.3	189.7	185.4	183	201	192	180.6
	2414	42.5	43	41.7	65.7	70.9	56.8	224	223.7	220.8	188.4	190.4	186.2	189.8	186.1	191.6	183.8	176.8	180.1	190.7	186.3	183.8	203.1	193.7	183
	2485	44.4	42.3	41.7	67	70.1	57.2	225	224	221.6	189.4	190.2	186.3	191.8	187	194.1	187.5	178	181.9	191.7	188.3	185.9	204.2	195	183.9
	2556	43.7	42.9	41.3	68.4	71.6	57.6	225.8	225.6	222.4	189.2	191.7	186.9	192.9	188.6	194.9	189.3	180	183	194.1	190	187.7	205	195.6	186
	2627	43.3	42.7	41.6	68.5	72.7	57	225.6	225.5	222.1	191.3	192	188	194	189	196	190	182	184.8	195.7	190.9	188.5	208.6	198.4	187.9
	2698	43.6	42.3	41.8	69.8	72.4	58	226.8	228	223.6	190.7	193	188	194.7	191.1	197.1	192.7	184.1	187	195.9	193.3	190.7	209	199.9	189.4
	2769	43.8	44.2	42.7	69.5	73.3	58.5	227.3	227.6	224.1	191.9	194.1	189.5	197.4	190.8	198.5	194.7	184.5	188.6	197.9	193.2	192.1	211.1	201.5	190.7
	2840	43.1	43	42.8	70.5	73.7	59.2	227.6	226.9	225.4	190.8	193.4	188.8	197.9	193.7	199	195.5	186.4	190.9	200.2	196.2	193.4	212.7	202.9	192.6
	2911	44.2	43.3	41.3	70.4	74	59.5	228.5	227.7	225.8	192.6	194.9	191.1	199.5	194.4	200.4	197.3	188.2	192.5	200.5	196.6	195.2	213.2	203.9	193.7
	2982	41.9	43.1	42.1	71.8	74.8	59.4	229	227.9	227.2	193.7	194.9	192.6	201.1	195.6	201.5	198.4	189.9	194.1	201.5	197.2	196	213.9	204.9	195.7
	3053	43.1	43.5	42.2	71.3	75.2	58.8	228.9	229.7	227.2	194.4	196.4	192	200.8	196.3	202.1	199.8	191.9	195.7	204.9	198.8	197	215.4	207.2	197.1
	3124	42.9	43	42.4	71	75.1	59.5	229.6	229.2	227.7	194.1	195.9	191.8	202.6	196.3	203.1	201.9	193.8	196.6	205.9	200	198.2	216.4	207.9	197.8
	3195	42.9	42.1	40.6	72.3	77.1	59.6	229.7	229.4	227.8	194.5	198.2	193.6	204.1	197.9	205.2	203.9	194.1	198.7	206.4	201.3	200.1	217.3	209.9	199.3
	3266	43.4	43	41.6	73.3	75.6	60.9	229.6	229.8	228	194.9	197.6	193.7	204.7	198.8	205.1	205.4	195.6	200.5	208.3	202.6	200.7	218.1	210.8	201.3
	3337	44.5	41.4	42	72.4	76.9	60.4	229.5	230.8	228.5	195.4	197.2	194	205.2	200.3	207.2	205.8	198.1	201.7	209.8	203	202.4	220.3	212.1	202.5
	3408	42.8	42.1	41	73.5	76.2	60.2	230.8	230.2	228.7	195.8	197.5	193.9	206.6	199.9	207	207.9	198.5	202.9	210.5	205.4	203.7	220.7	213.2	202.9
	3479	43.6	41.8	42.2	73.6	76.8	60.4	231.7	230.8	227.9	195.6	197.6	195.2	207	201	206.8	209.4	201	204	211.5	206.2	205.5	221.3	214.2	204.8
	3550	43.7	42.2	42.2	73.3	77.6	61.4	231	229.9	229.7	196.1	198.7	195.1	208.1	201.6	208.4	210.3	201.8	205.8	212.5	207.8	206.3	222.9	215.7	205.9
	3621	42.6	42.2	41.7	73.9	77.7	62.2	232	230.7	229.6	195.8	199.2	195.5	209.2	203.4	209.7	211.9	203.4	206.7	214.2	209	207.2	224.5	216.3	207.4
	3692	43.4	42.5	41.6	73.5	78	61.8	231.8	230.4	228.9	197	199.5	194.8	209.6	203.2	210.2	212.7	203.9	208	214.6	210.5	207.7	224.9	217.7	208
	3763	43.7	41.1	42.4	75.1	77.9	62.6	230.9	231.3	229.8	197.5	200.1	195.8	209.8	203.7	210.3	214.6	205	209.4	215	210.7	208.6	225.3	217.1	208.8
	3834	41.9	41.8	42.4	74.7	78.7	61.5	231.5	230.4	230.2	197.3	199.4	196.2	211	204.5	210.9	215.6	206.5	211.4	217.3	212.2	210.6	226.8	218.7	210.8
	3905	44.3	40.9	41.5	75.7	79.3	63.4	231.9	230.8	230.7	197.6	200.7	196.5	212	205.9	211.7	218.1	209	211.3	218.5	213	211.8	226.6	220	211.3
	3976	43.5	42.3	41.3	75.8	78.9	62.4	232.1	233.1	229.6	197.7	200.7	196.8	212.4	206	213.3	218.4	209.5	212.7	218.3	214.2	211.9	228.3	221.2	212.7
	4047	42.9	41.9	42.1	76.3	79.7	62.5	232	231	229.1	197.8	201.1	196.5	213.2	206.4	213.6	219.4	210.3	215.5	219.3	214.8	213.7	228.1	222	214.7
	4118	43.7	42.9	42.9	76.2	79.1	63	232.2	232.2	231	198.8	201	197.5	213.8	207.8	213.1	220	212.6	214.9	221.1	216.5	213.8	229.9	222.7	214.7
	4189	43.5	42.9	41.6	76.8	80.1	63.1	232.3	231.9	230.2	198.3	200.7	196.9	214.5	207.8	213.1	222.5	212.9	217.7	221.4	216.9	214.6	230.2	223.1	214.9
	4260	43.6	41.9	41.2	76.2	79.7	63.8	232.1	231.8	231.3	197.9	200.6	197.5	214.4	207.9	215.4	223	214.6	218.9	224	217.6	216.1	231	224.2	216.5
	4331	42.8	41.5	42.1	77.1	79.9	62.3	233.4	231.8	230.8	198.3	201.4	198.6	216	208.2	215.9	223.8	215.9	219	224.1	218.8	217	231.5	225.3	216.1
	4402	43.1	41.8	41.8	75.9	79.6	63.3	233.3	232.6	230.4	198.5	201.9	197	216.1	207.6	215.6	224.5	216.8	220.1	223.5	218.9	217.6	232	225.7	216.9
	4473	42.9	40.5	42	76.6	80.7	63.4	232.2	232.3	232.3	198.6	201.4	197.9	217	209.8	216.3	225.6	217.4	221	225.3	220	219.6	233.4	225.9	218.2
	4544	42.2	41.6	42.4	77.3	81.2	63.9	233.2	231.7	232.1	198.5	201.5	197.5	217.5	210.1	216.9	226.7	218.5	222.4	225.2	221	220.5	233.1	227.2	219
	4615	43.8	41.9	41.3	77.3	81.5	63	233.3	231.9	231.1	198	201.5	198.6	218.6	211.5	216.3	228.2	219.8	223.4	227.3	221.9	221	233.3	226.9	220.8
	4686	43.1	41.6	42.1	77.5	80.8	63.1	233.1	232.6	232.3	199	201.4	198.3	217.5	211.6	217	228.6	220.4	224.6	227.5	222.4	221.3	234	228.8	220.2
	4757	43.6	42.3	41.7	77.3	80.8	63.8	233.7	232.7	231.8	199.7	202.3	198.9	217.3	211.9	217.6	229.6	222	225.7	230.7	223.6	222.5	236.1	229.1	222.4
	4828	42.7	42.3	41.5	77.7	81.2	64.3	232.8	232.9	231	199.7	201.4	198.4	218.7	211.9	218.6	230.7	222.4	226.1	229.5	225.2	223	235.4	227.7	221.9
	4899	43.5	43.2	41.6	78.2	80.9	64	235.1	231.9	230.6	199.1	201.3	199.2	219	212.4	218	231.2	223.4	228.1	230.3	225.9	223.9	235	230.4	221.8
	4970	42.7	41.4	42	78.4	81.2	64.4	232.7	233.4	231.9	198.5	202	199.1	219.4	213.9	218.4	231.8	224.4	227.7	230.5	226.4	224.6	235.8	229.8	223.1
	5041	42.4	41.7	42.7	78.8	81.6	64	233.3	231.9	232.8	199.9	202	197.6	220.2	213.4	219.4	233.2	225.7	229.1	232.3	226.8	225	236.6	231.1	223.7
	5112	43.3	42.1	42.3	77.7	80.8	64.5	233.3	232.5	231	199.4	202.6	199.1	220.8	213.2	219.2	234.3	227.2	229.7	232.1	227	227.1	236.7	231.2	224.1
	5183	43.8	42.8	42.8	77.6	81.9	64.6	232.8	232.6	231.5	199.9	202.1	198.8	221.4	213.9	220.2	235.4	227.1	230.2	232.8	228.4	226.6	236.9	232.1	225.4
	5254	43.1	42.7	41.6	78.3	81.8	65.1	233.3	232.5	231.5	199.5	202.6	199.1	221.4	214.9	220.5	235.5	228.8	231.6	233	229.1	228	237.5	233.2	226.7
	5325	42.1	41.8	41.5	78.6	82.9	64.5	233.7	232.6	231.2	199.8	202.2	199.2	221.4	215	222.3	236.9	229.6	232.3	234.8	228.5	228.6	238	233.9	226.6
	5396	43	42.3	43	77.6	82.3	65.2	234.6	233.7	232.1	199.7	202.1	198.6	221.9	215.7	222	235.5	230.9	232.9	235.6	230.4	229.9	238	233.7	226.4
	5467	43	41	41.4	79	81.9	64.3	233.6	233.1	231.4	200.1	202.5	198.8	222.3	215.5	222.2	238.2	231.3	233.7	235.7	231	230.1	238.1	233.8	227.3
	5538	43	42.4	41.9	78.6	82.2	65.5	232.8	232.9	232.7	199.5	202.2	199.4	223	216.5	221	238.9	231.7	235.4	236	230.8	230.7	238.9	234.9	227.9
	5609	43.6	42.1	43.5	77.9	82.6	64.2	234.8	232.8	232.1	200.3	203	199.1	223	215.8	221.3	238.4	231.5	236.1	236.3	231.6	232.1	239.2	235	229
	5680	43.3	41.6	42	78.7	81.8	64.7	234.5	233.3	231	199.9	201.8	199.6	222.6	216	221.9	239.4	233.9	236.4	237.8	231.8	232.3	239.5	235.5	228.6
	5751	43	42.2	42.1	79.3	82.4	65	233.4	232.7	231.8	200	202.4	199.6	223.5	216.6	223.2	241.7	235.2	238.3	238.5	232.1	231.7	239.2	235.2	229.3
	5822	42.7	43.1	42.4	78.6	82.8	64.5	233.4	233.1	232.4	201.1	202.7	199.7	224.6	217.2	222.3	241	235.1	238.3	238	234.6	233.6	239.5	234.7	230.3
	5893	43.9	42.6	41.4	78.9	82.5	65.4	233.7	233	231.3	200.6	202.3	200	224.4	217.6	222.8	242.1	235.4	239.4	239.7	233.7	233.8	239.2	236.3	229.8
	5964	42.5	42.3	42.3	79.9	83	65.1	234.3	233.1	231.9	199.2	202.4	200.3	225.3	217.9	222.6	243.4	236.2	239.6	239.6	234.3	234.2	240	236.8	232
	6035	42.8	43.1	41.8	78.7	82.7	66.4	234.1	233	231.7	200.4	202.2	199.2	225	217.4	222.6	243.3	237.3	240	240.4	235.2	234.4	240.4	237	231.4
	6106	43.3	41.7	42.3	80.1	82.9	65.1	234	233.5	231.6	201.1	203.1	199.4	225.7	218.3	223.1	244.1	237.6	240.9	240.5	236.1	235.8	241.1	236.9	231.6
	6177	42.9	42.6	42.3	79.5	82.4	65.6	233.9	233.1	232.8	199.5	202.1	199.6	225.5	218.3	224.1	244.8	238.6	241	241.3	236.5	236.5	240.7	237.2	232.5
	6248	43.5	42.2	41.8	79.3	82.5	65.5	234.7	233.5	232.1	200.3	202.8	199.2	225.9	218.3	224.3	244.3	239.1	242.3	242.3	236.5	237	240.9	237.4	232.8
	6319	44.2	42.5	42.9	79.2	82.7	65.2	233.5	232.8	231.6	200.6	202	200	226.2	218.8	224.5	244.4	239.9	243	241.8	237	237.9	241.2	238	232.8
	6390	43.8	42.3	41.5	79.3	83.6	66.1	233.6	233.3	232.6	200.6	201.5	199.6	225.8	218.4	223.9	246.6	240.3	243.7	242.7	237.4	237.7	241.3	237.1	233.7
	6461	43.6	42.2	43.3	80.1	82.1	65.1	233.7	232	231	200.3	202.4	200.1	225.8	220.1	224.1	247.5	240.4	244.1	243.1	238.9	237.3	241.2	238.1	233.4
	6532	43.9	43.6	42.2	79.9	84.6	64.9	234.1	233.6	231.8	201.6	202.4	198.8	225.9	218.8	224.4	246.5	242.5	244.2	243.4	239	238.9	242.4	238.6	234.5
	6603	44.3	42.6	42.5	79.7	82.6	66.4	233.5	233.8	232.9	198.8	202.1	199.3	226.6	219.5	224	247.4	243	245.4	243.2	239.6	239.5	241.7	238.9	234.2
	6674	44.2	42.3	42.5	79.2	82.8	64.7	234	232.8	232.5	199.4	202.4	199.2	226.6	219.8	224.3	248.7	243.3	245.9	244.7	239.7	239.4	241.8	240.1	234.7
	6745	44.3	42.5	42.6	79.6	82.7	65.3	234.2	233	232.6	199.8	202	199	227.3	220.6	225.4	248.7	244.3	246.5	244.5	240.6	240	242.9	238.5	235.3
	6816	44.1	41.4	42.3	79.9	84.4	65.6	234.7	232.7	231.5	200.6	202	199.3	227.8	219.7	224.3	249	244.9	246.9	246.2	241.1	240.4	241.8	238.6	235.6
	6887	44.2	41.8	42.1	79.8	83.5	65.9	233.6	234.1	233	199.5	202.3	200.5	227.2	220.1	225	249.4	246.2	247.1	246.1	241.4	240.6	242.1	239	237.1
	6958	43.9	42.3	42.2	80	83.2	65.8	234.6	233.9	232.1	199.8	202.1	199.7	228.6	220.6	226.2	249.6	245.4	248.4	246	241.9	241.4	242.1	239.6	235
	7029	44	42.7	43.8	80.4	82.3	65.6	234	232.3	232.4	200.8	202.5	199.3	228.2	220	225.2	250.5	246.3	248.5	246.6	241.8	241.7	242.8	240.4	237.3
	7100	44.4	42.5	42	78.7	83	64.6	233	233.5	231.7	200.2	201	200.6	227.3	220.2	226.5	251.4	246.4	249.2	247.4	241.7	242.6	242.9	240.6	236
	7171	44.6	42.7	41.7	79.4	83.2	66.5	234.9	233.6	232.2	199.6	201.3	200.5	227.3	221.3	225.8	251.9	247.8	248.6	247.3	242.7	242.5	242.7	240	236.9
	7242	44	43.3	42	79.5	84	66.9	233.9	233.7	231.8	199.5	201.5	200	228.2	220.8	226.4	251.3	248.1	249.4	247.4	243.6	242.6	243.2	241.1	236.7
	7313	44.6	42.2	42.9	78.9	83.1	66.2	234.4	233.1	231.7	200	202.1	199.3	227.3	220.2	226.2	252	248.2	250.2	247.6	244.1	243.3	243	240.2	237.2
	7384	44.6	42.7	42.1	79.7	84.2	66.2	234.7	234.1	232.2	199.7	201.7	198.9	228.5	220.9	226.4	252.8	248.9	250.1	248.4	243.8	244.6	242.5	240.6	238.4
	7455	43.7	43.3	42.3	80.2	83.2	66.7	235	233.3	232.1	199.9	203.4	198.9	228.7	221.2	225.8	252.7	249.4	250.9	247.7	243.7	244.5	242.8	241.5	237.9
	7526	44.7	42.6	41.8	80.7	82.6	65.9	234.6	234.5	231.8	200.4	202.2	199.2	228.4	221.2	226.4	252.2	249.3	252.4	248.3	244.7	245.7	243.3	241.5	238.3
	7597	43.4	42.7	41.8	80.2	82.3	65.8	234.7	233.3	232.3	200.1	201.4	200.2	227.6	221.2	226.6	253.3	249.5	252.6	249.7	244.3	244.4	243.4	241.6	238.4
	7668	44.2	42.5	41.9	81.3	81.9	66.3	234.9	233.6	231.9	200.6	202.1	200	229.9	221.5	226.6	252.6	250.2	252.1	250.1	245.4	245.4	243.4	241.3	238.6
	7739	44.6	43.6	41.2	79.8	83.6	66	233.6	234.4	232.7	201	203.4	199.5	229.5	221.4	226.5	253.7	250	253.6	249.9	245.8	245.8	242.8	241.8	238.6
	7810	43.9	43.2	43.5	80.6	82.6	66.5	234.7	234.7	232.6	201.2	200.8	199.1	229.3	222	227	253.6	251.6	253.4	250.4	245.8	247.2	244	241.9	238.7
	7881	44.6	42.5	42.1	80.5	82.9	66.2	233.4	234.2	232.3	200	202	198.9	230.2	222.2	227.1	255.1	251.1	253.2	249.9	246.6	247	243.5	241.7	239.4
	7952	44	42.3	42.2	81	83.7	66	234.4	234.6	232.3	200.6	202	199.3	229	221.3	227.2	254.8	252.6	254.4	250.2	246.7	246.5	243.3	241.6	238.8
	8023	45.3	42.5	42.6	80.5	82.9	65.9	234.6	233.9	232.5	199.9	201.7	199.6	230.3	221.7	226.8	256.2	252.9	254.4	251	246.5	246.2	243.5	241.7	239.6
	8094	44.3	42.2	41.9	79.9	82.5	66.4	234.6	233.4	233.1	200.4	200.8	199.4	229.5	221.9	227.7	255.3	252.2	254.9	251.6	246.5	247	243.6	241.8	239.8
	8165	44.5	42.4	41.3	80.4	83	66.2	236.1	234.2	232.3	200.5	202.3	199.4	229.7	222.7	227.4	255.5	252.6	253.6	250.7	246.9	247.7	244	242.3	239.8
	8236	44.9	43.6	42.5	80.9	82.5	65.9	235	233.2	232.5	200.5	202.5	199.7	230.2	222.2	227.7	255.2	252.8	255.2	251.7	247.4	248.3	242.5	243	240.6
	8307	44.5	43.6	42.9	81.2	83	66	233.9	233.8	232.2	199.8	202.2	200.6	230.4	222.1	227.6	255.9	253.9	255.6	253	247.5	247.8	243.8	241.8	239.5
	8378	44.2	42.9	43.6	79.7	82.8	66.6	234.4	233.9	231.6	200.3	202.3	199.1	230.4	223.4	227.3	255.5	254.4	256.4	252.1	248.1	248.2	244.7	242	239.8
	8449	44.4	42.1	41.8	80.2	82.2	66.4	235.2	234.4	233.2	200.4	202.4	198.9	229.8	221.9	227.1	255.9	254.5	256.1	252.8	249	249	243.5	241.8	240
	8520	45	41.9	43.2	80.5	82.5	66.3	234.3	232.9	233	199.6	202.2	198.6	230.8	222.4	228	257.8	255	255.5	252.4	249.5	248.2	243.7	242.2	239.5
	8591	44.4	43.1	42.1	81.5	83.1	66.2	234.1	233.4	233	200.3	201.2	199.3	230.3	223.4	227.7	257	255.3	257.3	253.5	249	250.1	244.6	243.2	240.6
	8662	43.8	42.8	42.6	80.1	83.1	66.4	234.2	233.7	232.6	199.7	201.9	199	229.6	222.7	228.4	256.8	254.6	257.3	253.4	249.5	249.6	244.2	242.2	240
	8733	44.1	42.1	42.9	80.6	83	66.2	235.1	233.7	232.5	199.5	201.2	199	231.2	222.6	228.1	257.4	255.9	257.6	254.8	249	250.5	244.1	242.8	241.5
	8804	44.6	42.4	43.3	79.5	82.6	67	234.9	233.9	232.6	200.3	201.5	199.9	230.7	222.8	228.6	258.3	256.2	257.8	254.2	249.3	251	244.4	242.1	240.9
	8875	44.4	43.2	42.9	79.7	82.4	66.8	235.5	233.7	233	199.1	201.2	199.9	230.6	222.8	227.6	258.5	256.8	258.2	253.9	250.7	251.5	243.6	243.3	240.8
	8946	43.9	43.6	42.7	80.5	83.9	66.5	235	233.5	233.1	200.5	201.4	199.2	231.4	223.8	227.9	258	256.2	257.5	253.9	250.1	251.3	243.1	241.8	241.3
	9017	44.2	42.9	42.7	80.2	83.8	66.3	233.9	233.6	232.9	200.4	201.6	199	230.8	222.9	228.2	258	256.9	259.3	255.1	249.9	251.3	243.9	242.1	240.8
	9088	45.6	43	42.4	80.8	83.4	66.6	234.2	233.2	232.8	200.5	201.8	199.9	232	222.8	227.5	258.5	257.6	258.9	254.7	250.1	251.3	243.7	242.8	241.3
	9159	45	43.8	42.8	80.9	83.1	67.3	235.8	233.4	232.6	200.2	201.3	200.3	231.8	223.3	228.2	258	258.1	259.2	254.6	251	251.2	244.1	242.6	241.3
	9230	45.1	42.9	43.2	81.5	82	67.6	235.1	233.1	232.6	200.6	201.5	199.2	231.4	222.8	228.4	259.1	257.7	258.9	254.6	251.6	252.1	243.7	242.6	242
	9301	44.8	43.9	41.8	80	83.1	65.9	235.1	233.6	233.8	199	200.8	199.7	231.6	223.7	229.1	259.5	257.6	258.9	255.6	251.9	251.9	245.3	242.5	241.1
	9372	44.7	43.2	42.8	81.1	83.6	66.4	235.2	233.8	232.1	200	201.2	199.2	231.2	223.5	227.5	258.3	257.8	259.9	254.8	251.5	251.9	244	243.1	241.5
	9443	45.5	43.7	43.5	80.1	82.6	67	235.3	233.7	232.1	200.3	201.3	199.1	231.9	223.2	230	259.8	258.9	260.5	256.3	251.4	252.3	242.9	243.3	242.1
	9514	44.8	43.2	43.3	81.3	83.6	66.5	235.2	234.2	232.6	200.1	201.6	197.9	230.8	223.8	229.2	259.3	258.3	260.4	256.7	251.4	252.2	243.9	242.4	240.8
	9585	44.7	43.3	42.3	80.2	83.2	67.6	234.3	233.7	233.4	200.8	201	198.5	231.8	223.6	228.1	259.6	259.4	260.5	256	252.2	253.3	244.2	242.8	242
	9656	46	43.6	43.2	80.9	82.1	67.4	235.3	233.1	233	200	200.9	199.2	230.6	223.4	228.7	259.8	259.9	260.7	255.5	251.9	252.7	243.4	242.8	242.3
	9727	44.4	43.1	42.8	80.8	83.1	66.9	234.8	234.1	233.5	199.2	200.3	200	231.3	224.6	227.9	260.1	259.6	260.5	256.5	252.2	252.4	244.1	243.3	241.4
	9798	45.6	42.9	42	81.2	83.2	65.6	235.6	233.1	233.3	199.4	201.5	200.1	232.2	224	227.6	261.3	259.9	260.7	256.3	252.8	252.9	243.8	243.5	242
	9869	45.4	42.2	43.2	80.5	83.4	67	234.5	233.2	233	200	200.9	198.9	230.5	222.8	228.5	260.8	260.7	260.1	256.9	252.9	253	243.7	243.3	241.4
	9940	45.2	43.8	43.3	80.2	82.5	67.1	234.4	234.4	233.7	199.9	200.5	199.3	231.9	223.5	229.1	261	259.8	261.1	256.4	252.9	253.7	243.8	243.9	241.2
	10011	44.8	44.2	41.9	81.4	82.7	65.8	235	233.8	233.5	200.3	201.1	199.5	231.7	223.4	229.9	259.7	261.2	262.4	256.7	253.3	253.9	243.9	243.2	241.8
	10082	45.5	44.3	44.8	81.1	82.9	66.7	236	233.5	233.6	199.5	200.7	198.9	232.5	224	228.7	261.6	260.7	262.1	257	252.6	253.2	244.4	243	242.1
	10153	46.6	42.9	43	80.8	82.8	67	234.8	232.4	232.6	200.2	201	199.2	232.6	223.2	228.5	261.1	260.8	261.7	257.8	254.2	253.7	243.4	243.4	241.3
	10224	45.1	43.9	43.1	81.2	83.3	67.3	235.5	233.9	233.3	200.1	201.2	199.2	231.7	224.1	229.7	262.1	260.6	261.9	256.7	253.7	255	243.4	243.1	242.9
	10295	46.1	42.8	42.6	80.3	83.6	66.7	235	234.1	233.5	200.3	200.9	199.1	231.3	224.1	228.8	260.8	261.5	261.9	257.6	253.3	253.2	243.9	243.3	243
	10366	45	43.7	42.5	80.6	83	67.3	234.6	234.2	232.7	199.6	201.2	198.8	231.8	224.3	228.7	261.3	260.8	262.9	257.5	254.2	254.1	244	243.2	242.4
	10437	44.6	43.3	43.4	80.6	82.4	66.6	235.3	233.8	232.5	200.1	200.1	199.7	232.5	223.6	228.9	260.8	262.1	262.1	257.8	253.9	255	243.3	242	241.3
	10508	45.5	43.2	43.3	81.2	82.5	66.6	234.9	233.6	233.2	200.3	201.3	199.3	231.8	224.8	228.5	261.1	261.9	262.8	258	254.5	255.4	242.8	243	242
	10579	46.4	43.9	42.8	80.2	82.7	67.1	235.1	233.7	232.6	199.5	201.2	200.2	232.7	224.7	228.2	262.6	261.7	263.1	258.8	254.8	254.9	243.4	242.1	242.3
	10650	43.9	44.1	43.8	80.1	83.4	66.7	235.3	234.5	232.2	199.3	201.9	199	231.7	223.4	229.2	261.7	262.3	262.7	257.9	254	255.4	243.5	242.2	243.2
	10721	45	43.3	42.5	81.4	82.6	66.3	235.4	234.1	233.8	199.8	201.4	200	232.7	223.7	228.8	261.2	262	263	258.4	253.8	255.4	243.1	241.8	241.3
	10792	45.7	43.4	43.6	81.3	82.7	66.8	235.2	233.7	233.1	199.4	200.9	199.9	232.9	224.1	228.9	261.8	262.4	263.9	258.4	254.1	256.1	243	242.6	241.7
	10863	45.8	43.2	41.8	81.4	83	67.2	235.6	233.6	233.2	200.1	201	199.1	232.7	224.1	229.3	261.8	262.9	264.3	258.7	254.4	254.7	243.4	242.3	242.3
	10934	44.8	43.8	43.4	81.5	82.9	66.3	235.8	233.6	233.4	200.9	200.7	199.6	232.8	223	229.3	262.3	262.8	263.7	258.4	254.6	255	243.6	243	242.3
	11005	45.3	43.1	41.5	81.4	82.8	65.8	234.9	234.8	232.8	200.1	201.3	200	232.2	224.1	229.1	262.3	262	263.2	257.8	254.5	255.9	243.9	242.6	242.3
	11076	46	43.1	43.8	80.7	82.4	66.9	235.7	234.3	233.2	199.5	200.5	199.2	232.5	224.2	228.4	261.9	261.6	262.9	257.9	255.7	255.7	243.1	242.7	242.7
	11147	45.7	44.5	43.4	80.6	82.8	67.5	235.9	234.6	232.8	199.9	200.2	199.6	232.9	223	229.3	263.1	263.2	264.8	259.2	255.6	257	242.7	242.6	242.1
	11218	45.1	43	44.2	81.3	83.8	67.3	235	233.8	234.4	199.7	199.9	199.4	232.5	225.7	229.4	263.7	264.2	264.3	259.5	254.8	256.2	242.1	243.4	243
	11289	45.7	43.5	42.9	80.2	82.1	67	235.1	233.4	233.9	200.4	200.5	198.3	232.3	223.7	229.8	261.9	262.2	263.1	258.4	254.8	257.3	243.1	242.2	242.8
	11360	45.6	43.5	43.3	81.8	82.3	66.8	235.8	234.2	233.7	199.5	200.2	199.4	232	224.5	229.5	262.5	263.6	264.3	258.7	255	256.9	242.6	242.3	242.5
	11431	46.4	43.1	43	81.6	83.4	67.3	235.8	233.6	233.3	200	200.7	199.4	231.8	224.2	230.1	262.7	263.9	264.3	259	255.5	256.3	243.9	242	241.7
	11502	45.4	43.1	42	80	81.9	66.2	235.4	234	233.2	200.1	200	200	232.5	223.9	228.8	262	264.3	265.1	259.6	256	256.9	243.5	241.9	241.8
	11573	45.6	43.6	43.4	81.1	81.7	67.1	235.5	234.4	233.1	200.4	200.5	199.2	232	223.9	229	262.7	263.4	264.7	259.4	256.1	257.6	242	242.5	242
	11644	45.5	43.8	42.1	81.2	83	66.6	235	233.6	233.3	199.2	200	199.6	233	224.6	229.1	262.1	264.2	264.1	258.3	255.2	256.8	243.5	243.6	242.7
	11715	46	43.6	43.2	81.2	82.1	66.7	235.1	234.5	234.1	199.3	199.9	198.7	232.2	225.3	229.5	262.4	263.9	265.1	259.7	256.7	257.2	242.3	241.9	243.1
	11786	45.3	43.9	42.7	81.6	82.3	66.7	235.5	233.3	233.5	200.7	201.3	198.2	231.7	224.7	229.2	262.3	263.7	265.7	259.2	255.6	257	242.8	241.2	242.1
	11857	46	44.4	43.3	81.3	82.8	67.8	235.1	234	233.7	199.3	199.2	199.2	231.5	224.4	229.8	262.6	264.3	264.7	259.1	255.4	256.8	243.3	242.5	241.8
	11928	45.6	44	44.5	81.2	82.1	66	235.1	233.8	233.9	199.7	199.5	199.5	232.1	224.3	228.9	262.6	263.6	265.4	259	257.1	257.1	242.7	241.8	242.9
	11999	45.8	43.5	41.7	81	82.9	66.8	236.2	234.3	232.9	199.8	200.5	198.9	233.2	224.7	229.5	261.5	265.1	264.9	259.5	256.8	257.4	241.8	241.6	241.6
	12070	46.7	43.8	44.4	81.3	82.2	67.5	235.9	234.7	232.7	200.1	199.9	198.6	233	223.8	229.6	263	265	265.1	260.1	257	257.9	242.6	242.8	242.1
	12141	46.4	44	42.4	81.3	82.5	67.3	236.1	234.4	234.2	199.8	200.6	200.1	233.5	224.4	229.2	263.1	263.3	265	258.7	256.3	257.2	242.6	242.3	242.6
	12212	46.6	44.3	42.4	81.7	82.7	66.5	235.2	234.6	233.3	199.5	200.6	199.2	232.9	223.9	229.5	263.1	264.7	264.8	258.9	256.7	257.9	242.4	241.9	242.8
	12283	46	44.1	43.8	82	82.6	67.2	235.3	233.5	233.2	199.7	200	199.1	233.2	225	229	264.2	265.1	265.6	259.4	257.1	257.5	242.9	243.1	242.1
	12354	47.2	44.5	41.3	82.2	81.9	66.8	234.8	234.8	232.7	199.8	200.3	199.7	232.5	225.2	228.9	262.8	265.1	265.5	260.3	258.2	258	241.3	240.7	241.5
	12425	46.1	44.2	43.7	80.7	82.6	67.2	235.7	233.6	232.3	199.7	200.4	199.5	233.2	224.2	229	263	265.9	265.4	259.3	256.9	257.3	241.3	241.7	242.5
	12496	45.8	44	44.3	80.8	82.7	67.1	235.5	233.3	232.6	200.2	200.2	199.5	233.4	223.3	228.7	263.6	265.1	265.1	259.9	257.4	257.8	242.4	242	242.1
	12567	46.5	44.7	41.9	80.8	83.2	66.6	236.4	234.2	233	200.5	199.5	199	232.6	223.5	228.8	262.5	265	265.4	259.7	256.1	258.2	242.2	242	242.7
	12638	47.2	45.3	42.2	81.4	82.3	67.2	235.9	233.6	233.4	200.1	200.6	199	232.4	224.1	229.7	262.5	265.6	265.3	259.9	256.8	258.5	241.1	241.3	242.2
	12709	46.2	44.6	44.3	80.8	82.6	67.4	236	234	233.5	200.8	200.4	200.1	232.8	224.2	230	263.1	265.8	265.5	260.6	256.9	258.8	241.7	241.2	241.4
	12780	46.2	44.3	41.5	81.1	81.8	67.2	236	233.9	233.8	200.4	200.5	199.2	232.5	223.5	229.4	262.5	265	265.9	260.1	255.8	258.3	242.3	241.7	242.4
	12851	46.3	43.6	43.6	81.2	81.5	66.8	236.6	234.3	233.6	200.2	199.5	199.7	233.6	224.5	229.1	263.4	265	265.8	259.8	256	258.1	241.5	241.2	242.4
	12922	47.3	44.5	44.3	81.1	81.7	67	235.3	232.9	233.4	200.4	200.3	199.2	232.9	224.7	229.8	262.9	265.5	265.4	258	257.1	257.5	241.9	241.2	242.3
	12993	46.8	44.5	41.4	81.3	82.6	67.2	236.6	234.2	233.5	199.6	200.1	199.8	232.4	224.4	228.6	262.5	265.2	265.8	259.6	256.9	259	242	241.4	242.3
	13064	47.2	43.7	43.1	80.9	81.6	67.8	235.3	234.8	232.6	200	199.4	199	232.5	223.9	229.4	263.1	265.6	265.5	260	256.6	259.2	240.6	241	242.4
	13135	46.3	44.7	44.7	81.2	82.2	66.9	234.9	234.1	234	199.6	200.1	199.7	232.2	224.6	229.3	261.9	265.4	265.8	261.2	257.7	258.2	241.6	241.3	241.8
	13206	47.4	45.3	41.8	80.9	81.8	67.3	235.1	234	233.7	200	200.1	198.6	233	224	230	263.3	265.2	265.6	260	257.7	258.4	242.6	240.9	241
	13277	46.7	44	41.9	80.5	82.7	67.1	235.1	234.1	233.3	201.2	199.8	199.1	232.9	225	229.4	263.4	265.8	266	259.6	257.7	259	241.1	240.8	241.9
	13348	46.4	44.6	44.5	80.1	81.1	66.9	235.3	234	234.2	199.6	198.9	198.6	232.7	223.9	230.3	262.9	265.6	265.8	260.5	257.4	258.4	240.1	240.5	241.8
	13419	47	45.5	44.1	81	81.3	67.2	235.3	234.3	233	199.7	199.8	199	232.8	224.8	229.6	262.9	266.2	265.1	260.3	257.1	258.9	241	240.7	241.6
	13490	47.8	45	42.5	81.8	82	66.7	235.7	234.8	233.2	199.4	200.7	198.4	232.9	224.5	229.8	262.9	265	265.9	260	257.6	258.7	241.5	241.1	240.9
	13561	46.7	45.3	44.5	81.3	83	67	235.6	235.2	233.5	200.6	199.3	199.9	233.5	225	230	262.8	265.7	265.9	259.9	257.1	258.6	240.4	240.4	241.8
	13632	46.4	44.2	44.2	81.1	82.1	67.8	235.3	234.3	234	200.2	199.1	198.3	232.5	225.3	229.5	262.3	265.9	265.1	259.8	257.4	258.4	240.9	241.3	241.4
	13703	46.7	44.7	42.5	80.9	81.8	66.5	235.8	234.5	233.6	199.8	200.4	199.2	232.8	225.2	229.4	262.4	266.7	265.8	260.6	257.8	259.1	240.2	240.7	241.6
	13774	47.3	44.1	44.3	81.2	81.9	67.2	235.8	234.7	233.1	200.2	199.8	198.1	233.6	224.7	228.8	261.2	266.2	266.4	260.7	257.5	259.3	240.3	240.1	241.9
	13845	46.4	44.5	43.5	82	82	67.7	236.1	234.5	233.6	199.7	200.7	199.6	231.8	224.5	230.6	262.7	266.1	266.5	259.1	257.4	258.5	240.9	240.3	241.3
	13916	46.8	44.3	42.4	80.9	81.6	67.2	236.2	233.7	233.7	200.9	199.7	197.8	233	224.3	229.9	261.9	265.5	265.8	259.7	258.7	259.1	240	239.1	240.8
	13987	47.2	45.3	45.7	80.2	82.1	67.3	236.9	234.3	233.9	200.2	198.8	200.4	232.4	224.6	229.2	262	266.2	266.9	259.8	257.6	258.6	240.3	239.8	241
	14058	47.8	44.4	43.7	81.1	82.2	67.7	234.9	234.4	232.9	200.3	199.3	198.2	232.7	224.9	229.6	262.9	265.9	265.6	260.3	257.3	258.8	239.4	240.7	240.7
	14129	47	44.7	43.7	81.6	82.8	67.5	236.2	234.6	233	200.3	198.6	198.2	233.2	224.8	230.1	262.2	265.6	265.7	259.1	257.9	258.9	239.4	239.4	240.5
Average Last 10 Measurements (equilibrium plateau)		47.01	44.65	43.7	81.21	82.15	67.26	235.85	234.5	233.45	200.16	199.64	198.81	232.84	224.78	229.69	262.33	265.88	265.96	259.9	257.63	258.8	240.33	240.29	241.19
Subtract Baseline Polarization Value					36.09	37.03	22.14	190.73	189.38	188.33	155.04	154.52	153.69	187.72	179.66	184.57	217.21	220.76	220.84	214.78	212.51	213.68	195.21	195.17	196.07
Normalize to GR + chaperones reaction								1.25	-0.1	-1.15	-34.44	-34.96	-35.79	-1.76	-9.82	-4.91	27.73	31.28	31.36	25.3	23.03	24.2	5.73	5.69	6.59

## Sheet: ED Fig. 5D
ED Fig. 5D	Time (sec)	10nM Fdex			GR DBD-LBD only			GR DBD-LBD + 51			GR DBD-LBD + 52
Fluorescence Polarization in milliPolarization (mP) units (see Methods)	0	49.1	46.7	41.9	57.3	57.5	58	102.6	105.8	101.7	96.1	94.9	94.4
	35	48	47	42.7	57.9	57.3	57.2	103.2	106.6	104.9	97.6	95.7	95.5
Fdex = fluorescein dexamethasone	70	49.1	48.3	42	58.4	58	57.5	105.3	108.4	104.3	99	96.6	95.6
blue text = plotted point	105	47.5	47.4	41.6	60.4	58.4	59	105.9	109.1	106.2	99.8	97.4	97.5
	140	48	46.5	41.2	60.6	58.8	59	107.1	109.7	106.9	99.4	98.5	97.9
	175	48.2	46.9	41.2	59.7	59.5	59.7	108.4	111.9	107.4	101.4	99.4	99
	210	47.5	46.4	41	59.6	61.4	60.8	108.4	113	108.3	100.7	100.6	100.6
	245	47.4	46.9	41.6	60.1	61.3	60.9	109.8	113.4	107.1	103.4	101.4	101.5
	280	47.8	45.7	42	61.7	60.6	60	111	115	108.6	103.4	101.8	102.8
	315	48.4	46.1	41.7	61.9	61	59.7	111.6	113.5	110.1	103.4	101.6	102.7
	350	46.7	45.9	41.9	61	61.6	61.2	112.1	114.3	112.3	103.8	102.2	104.1
	385	46.8	46.7	42.3	61.4	61.7	60.6	112.7	116.6	113.5	104.9	103.7	103.9
	420	46.7	46.3	42.2	62	61.9	61.2	113.8	116.6	113.5	106.1	103.8	104.8
	455	47.1	46.6	41.6	62.9	62.4	61.7	114.1	117.2	115.6	107.6	104.8	105.3
	490	46	46.4	41.8	63.2	62.9	61.6	115	119.4	116	107.6	105.2	106
	525	46.7	46.2	41.3	63.1	63.1	62.8	115.5	118.8	116.4	108.5	106	106.4
	560	46	45.6	42.5	64.4	64.6	62.8	115.8	119.2	117.3	109.3	106.7	107.8
	595	46.5	46.4	42.1	62.8	64	62.2	116.3	120.3	118.6	110.1	107.9	107.8
	630	45.8	45.4	42.5	63.8	64.5	63.5	117.6	120.7	118.8	110.6	108.3	108.5
	665	45.7	45.8	41.5	64	65	64.4	117.9	120.5	120.1	111.2	108.7	109
	700	46.5	46.4	41.3	63.9	65.9	64	119	122.1	120.5	112	108.5	109.9
	735	46.7	46	40.9	64.5	65.5	64	119.2	122.5	121.6	112.8	109.9	109.8
	770	46.2	45.6	41	64.1	65.5	63.6	120	123.2	121.1	112.7	110.2	110.6
	805	47	44.6	41.4	64.1	64.1	63.7	120.5	124.1	121.7	114	110.7	111.6
	840	46.3	45.5	41.5	64.7	65.9	64	121.5	123.6	122.3	113.6	110.8	111.8
	875	47.2	44.8	41.8	64.6	66	63.4	122.9	126.5	123	114.8	111.2	112.9
	910	46.4	45.3	41.3	64.5	65.8	65.4	122.9	125.5	124.3	116.1	112.7	113
	945	45.8	46.5	41.6	65.7	66.3	65.2	123	127.7	125.1	116.4	112.9	114
	980	46.5	44.2	41.9	65.1	65	65.2	124.2	127.5	124.2	115.5	112.4	114.4
	1015	45.6	44.8	41.6	66.3	66	64.8	123.9	128	125.2	116.1	113.6	113.9
	1050	45.8	45	41.1	66.8	66.1	64.9	126	129	124.9	117.3	114.8	115.4
	1085	44.5	45.1	41.1	66.5	66.8	65.1	126.5	129.5	125.9	117.9	115	114.8
	1120	45	44.5	40.5	66.2	66.6	66.1	126.5	130.6	126.7	117.8	116.1	115.9
	1155	45	44.9	41.4	68.2	66.7	65.5	126.8	131	127.4	119.3	115.3	116.3
	1190	45.8	45.6	41.3	66.5	66.4	65.9	126.7	130.8	129	119.3	115.8	116.7
	1225	46.8	45.1	41.6	66.9	66.3	66	128.1	132.2	127.8	119.5	116.8	117.1
	1260	46.4	45.2	41.5	65.9	67.3	65	128.3	132.1	129.2	120.7	116.9	117.7
	1295	44.3	44.7	40.8	66.5	67.3	67	129.7	132.9	129.4	120.9	117.5	117.9
	1330	45.9	45.7	40.9	67.5	67.3	66	129.1	133.9	129.5	120.6	117.8	118.7
	1365	46.1	45	40.8	67.6	66.7	66.3	129.2	133.8	129.9	120.5	118	118.6
	1400	45.5	45.4	41.2	67.5	66.9	66.3	129.6	134.4	131	122.1	117.9	118
	1435	46.7	44.3	41.2	66.8	68	66.5	130.1	133.3	131	121.4	119.3	119.5
	1470	46.5	45.4	40.5	67.7	68.3	67.3	130.5	134.6	131	122	120.5	120.2
	1505	46.3	45.8	41.2	67.9	68.4	67.3	131.8	136.4	131.8	122.3	119.9	120.3
	1540	45.6	44.6	41.6	68.2	68.8	67.2	131.4	135.7	132.7	122.8	120.7	120.4
	1575	45.3	43.5	41.4	67.2	68.2	67.3	132.1	136.3	132.7	123.1	119.5	120
	1610	46.2	43.6	42.1	69.1	67.9	67.3	132	137.2	132.7	124.6	120	121.4
	1645	46.1	45.3	42	68.6	68.3	67.1	133.1	136.8	134.2	123.7	120.7	122.2
	1680	45.9	45.2	41.6	68.7	68.7	67.6	132.9	137.1	134.6	123.8	121.5	122.1
	1715	45.2	45.6	42	68.9	68.9	66.6	133.2	138.8	134	124.3	122.4	121.9
	1750	45.7	45.1	41.8	70	67.6	67.1	134.2	138.7	134.1	124.5	122.3	122.4
	1785	45.6	44.5	41.7	69.5	68.9	67.4	134.1	138.8	135.2	125.7	121.9	123.1
	1820	45.6	45.6	40.3	69.2	69.2	67.9	135	140.2	136	126.1	121.9	122.9
	1855	44.8	45.3	42.1	69.4	69.8	68.2	135.7	139.7	135.2	125.4	122.9	122.9
	1890	45.6	45.2	42.5	68.5	68.6	68.6	135.1	139.8	136.3	126.4	122	124
	1925	47.4	44.2	42.1	68.9	68.4	68	136.3	140	135.7	126.4	122.7	123.9
	1960	45.9	45.2	41.3	69.9	69.2	67.9	136.5	140.8	137	125.5	123.8	124.5
	1995	45.6	44.7	41.2	68.8	70.3	68.3	136.1	141.1	136.9	126	123.4	123.7
	2030	45.9	46.1	41.6	69.4	69.6	68.1	137.7	139.9	137.8	127.7	123.6	124.9
	2065	45.9	44.9	41.4	70.4	68.9	68.7	136.1	141.6	137.8	127.2	123.8	125.1
	2100	45.6	45.7	41.2	69.5	70.4	68.5	137.8	142	137.9	127.9	123.4	126
	2135	46.1	45.3	41.2	69.9	69.4	68	138	142.4	138.9	128.4	123.9	125.6
	2170	46.3	44.5	41.8	69.7	69.5	67.7	138.5	142.1	138.3	128.6	124.3	125.8
	2205	46.1	45.5	41.2	70.2	70.6	67.3	138.5	141.4	138.7	128.9	125.3	125.5
	2240	46.1	45.8	41.7	69.9	70.9	69.3	139	142.4	139	128.3	125	125.6
	2275	45.5	45.4	41.4	70.4	70.3	69.4	138.8	143.3	139.5	128.6	125.6	126.5
	2310	46.9	45.4	41.9	70.5	70.4	68.8	138.9	143	139	128.7	125	126.7
	2345	45.4	46.2	41.8	70.3	70.7	68.1	139.4	142.9	139.3	129.5	125.7	125.9
	2380	45.6	44.5	41.9	70.6	69.9	68.7	140.5	144.5	139.9	130.3	126.2	126
	2415	46.1	46.6	41.2	70.6	69.6	69.2	140.3	143.3	140.9	128.2	124.8	127.1
	2450	46.1	44.8	41.3	70.9	69.5	68.8	140.9	143.6	140.2	130.5	126.1	126.6
	2485	45.9	45.1	42.3	70.9	70.7	67.8	141.1	143.8	140.4	129.4	126.3	126.6
	2520	45.9	44.8	42	69.5	70.9	69.3	140.7	143.4	141.7	131.1	127.5	127.5
	2555	46.3	46	41.5	69.9	71	69	141	143.5	140.8	130.4	128.3	127.6
	2590	46	45.6	41.5	70.2	70.6	68.1	141.3	144.8	140.6	130.7	127.8	128.3
	2625	45.4	44.7	40.9	69.9	71	68.6	141.3	144.6	142.2	131.9	128	128.2
	2660	46	45.1	41.4	70.2	71.5	68.5	141.6	144.5	140.8	131.1	128.2	127.9
	2695	45.9	45.5	41.7	71.1	71.5	69.7	142.1	145.6	142.2	130.7	127.6	128.4
	2730	46	45.1	42.2	70.6	70.3	69.7	141.6	145.1	141.7	130.6	128	128.1
	2765	46.9	45	41.2	71.6	70.3	68.7	142.9	145.8	142.1	132.1	128.1	127.9
	2800	45	45.7	42.2	71.3	69.9	68.4	142.9	145.3	142.6	131.6	128.8	129.5
	2835	45.8	45.7	41.6	71.1	70.6	69.7	142.1	146.6	141.5	131.6	127.3	129.7
	2870	46.1	44.6	41.7	70.4	72	69.2	143	146.2	141.9	132.7	128.6	128.8
	2905	46.3	45.7	41.9	70.4	69.9	69.8	143.7	145.3	142	132.2	128.6	128.5
	2940	45.4	44.8	41.3	71.1	70.7	69.7	142	146.7	142.1	131.7	129.3	129.4
	2975	45.6	45.7	41.7	71	70	69.3	143	145.5	142.1	133.3	129.2	130.1
	3010	46.8	45.2	41.1	70.7	70.2	68.5	143.1	145.6	142.8	130.5	128.8	129.7
	3045	46.1	45.2	42.4	71.2	70.6	70.3	143.2	146.4	142.6	133.2	129.4	129.2
	3080	46.4	45.7	41.4	71.2	71.2	69.2	143.8	147.5	142.2	133.6	128.6	129.2
	3115	45.6	45	41.4	71.1	70	69.2	143.8	146.2	142.1	133.2	129.2	128.6
	3150	45.6	45	41.4	71.7	71.7	69.2	144.6	146.4	143.6	132.8	129.8	129.3
	3185	47.2	46	42.5	70.5	70.7	70.7	144.1	146.6	143.5	133.4	130.2	130
	3220	46.1	45.4	41.6	71.3	71.4	68.9	144.8	146.2	142.6	133	129.4	129.3
	3255	46.4	45.7	41.9	71	70.8	68.8	143.9	146.4	143.7	133.9	129.4	130.4
	3290	46.3	45.3	42.1	71.4	71.4	69.8	144.4	147.8	144.3	134.3	129.2	129.1
	3325	45.5	45.5	41.1	71.6	71.5	69.8	144.6	146.5	143.2	133.1	129.7	130.6
	3360	46.1	45.8	42.1	71.1	72.3	69.2	144.5	147.1	143.2	132.7	130.1	130.4
	3395	45.6	45.7	42.5	71.9	71.5	69.5	144.1	147.1	143.6	133.9	129.7	130.4
	3430	45.9	45.5	42.3	71.9	71.3	70.5	144.9	145.9	144.2	134.5	129.8	130.1
	3465	45.3	44.5	42.2	70	71.3	69	145.2	146.6	143.3	133.5	130.2	130.8
	3500	46.4	45.6	41	70.9	70.8	70.1	145	147.1	143.3	134.2	129.9	130.8
	3535	46.8	45.6	41.6	71.2	71	70.6	145.7	147.6	143.6	135.8	130.3	130.6
	3570	46.6	46	42.6	71.6	71.2	70.3	146.2	147.4	143.9	135.1	130.2	131.6
	3605	46	46.5	42.4	70.7	71.5	69.5	145.7	147.5	145.3	134.2	130.1	130.7
	3640	46.8	45.9	41.9	70.8	71.1	69.7	145.8	147.3	143.9	134	130.4	130.6
	3675	45.8	46.8	41.6	71.6	72.2	69.5	145.5	147.8	143.5	135.4	130.8	130.9
	3710	46.1	45.2	42.2	71.6	71	69.4	145.5	148	143.9	134.8	130.3	130.9
	3745	45.8	46.5	42.5	71.1	70.2	70.3	145.6	148.1	145.2	135.6	130.3	130.9
	3780	45.9	45.9	42.8	71.8	71.7	70.3	146	148.2	144.6	134.7	130.6	131.8
	3815	46.3	45.6	42	72.3	71.2	69.7	145.6	148.1	144.2	136.1	130.2	132.2
	3850	46.1	45.3	42.4	72	71.1	69.1	145.8	148.7	145.2	136.1	131.7	130.3
	3885	45.5	45.4	41.9	71.5	70.5	69.6	146.4	148	145.3	134.5	130.4	131.8
	3920	46.6	45	42.1	71.9	71.2	70.3	145.7	147.9	144.7	135.4	131.7	131.4
	3955	45.8	45.6	41.9	72	71.8	69.6	145.7	147.4	145.4	135.7	131.9	131.5
	3990	45.8	44.6	42.9	71.6	72.1	69.5	146	147.7	144.7	135.4	131.1	130.8
	4025	47.1	45.7	42.3	70.5	71.4	69.7	146.5	148.2	145.9	135	131.2	131.8
	4060	46.6	45.7	41.3	72.7	71.3	70.5	146.6	148.1	144.6	136.4	130.4	131.8
	4095	45	44.8	41.8	71.7	71.6	70.2	146.2	149	146.5	135.4	131	131.7
	4130	45.6	44.3	42.2	71.6	71.1	69.8	146.4	147.8	145.8	136.2	130.8	132
	4165	46.3	46	43	70.9	71	69.1	146.1	148.1	144.8	136.1	132	131.3
	4200	46.6	44.6	42.4	71.3	71.5	70	146.8	148.7	146.2	136.4	130.7	132.1
	4235	46.9	46.6	41.1	71	71.1	69.6	146.4	148.1	145.5	136.4	131.1	132.4
	4270	46.5	45.4	42.7	71.7	71.3	69.1	146.5	148.8	145.3	135.5	131.7	132.8
	4305	46.3	46.4	41.6	71.7	72.4	70.3	147.3	148	145.1	134.9	131.7	132.4
	4340	46.5	45.2	43	71.6	70.7	70.3	147.5	148.9	145.8	135.7	132.4	131.1
	4375	46.1	45.8	42.6	71.3	70.5	70	147.8	149	145.7	135.3	131.4	132
	4410	46.7	45.7	41.8	71.4	72.6	70	146.8	148.4	145.8	135.8	132.1	131.8
	4445	45.8	45.6	42.5	72.3	71.1	68.9	146.2	147.5	145.9	134.8	131.7	131.6
	4480	46.5	45.8	42.5	71.7	71.4	68.9	146.9	148.8	144.9	136.5	131.5	131.1
	4515	47	45.8	41.9	71.8	71.3	69.9	147.3	148.9	145	136.2	130.9	132.1
	4550	45.8	45.7	41.9	71.8	71.3	70.1	147.2	147.8	145.8	135.4	131.9	132.2
	4585	46	45.5	41.5	70.7	72	69.5	147.7	148	145.8	136.5	132	132.5
	4620	44.9	46.5	41.4	71.3	72.2	69.1	147.5	148.7	145.3	135.6	131.7	132.9
	4655	45.8	45.9	41.8	72.3	71.6	69.7	147.9	147.4	145.8	137	132.8	132.8
	4690	45.8	45.5	42.2	71.2	71.8	69.5	148	148.6	145.1	137.1	131.4	132
	4725	46.9	45.3	42.8	71.4	72.4	69.2	146.9	148.7	146.8	135.9	132.3	132.5
	4760	46.1	44.8	41.6	72.1	72.1	70.2	147.1	148.3	146.4	136.8	132.1	132.5
	4795	45.6	45.9	41.9	72.2	72	70.3	147.4	148	146.1	136.7	131.5	131.8
	4830	46.7	46.4	41.1	71.7	71.4	69.2	147.6	147.2	147.3	136.2	132.3	132
	4865	46	45.8	42	71.7	71.5	70.5	147.6	148.8	145.4	136.3	132	130.8
	4900	46.6	45.9	43.1	70.3	71	70.5	147.5	149.5	146.4	136.7	132.2	133
	4935	46.3	46.2	42.2	71.6	71.9	69.1	147.1	149	145.5	136.7	132	131.4
	4970	46.8	45.2	41.7	72	70.5	68.4	147.6	148.6	146	136.7	131.1	132.8
	5005	45.9	46.3	42.6	71.3	69.6	70.1	146.6	147.1	145.9	136.8	132.2	132.6
	5040	45.8	46.3	42.4	72.4	71.2	70	147.1	148.3	146.3	137.2	132.2	131.6
	5075	46	45.7	42.5	71.9	71.6	70.2	147.9	148.2	146.7	137.6	132.8	132.6
	5110	47.1	45.4	42.3	71.2	71.1	69.8	148.1	148.6	145.5	136.3	132.1	132.8
	5145	46.5	45.2	42.7	71.6	71.7	69.4	147.8	149	145.5	136.6	132.4	132.8
	5180	46.1	46.5	42.6	72.2	71.1	69.8	148.1	148.4	146.3	137.5	132	132.5
	5215	46.7	47.1	42.4	71.8	70.8	70.1	147.7	148.6	146	136.3	131.8	132.8
	5250	47.1	45.6	41.5	71	71.7	69.7	147.5	149	145.9	136.7	132.9	133.2
	5285	46.8	45.7	42	72	70.4	69.4	147.9	148.7	145.5	136.8	132.5	132.3
	5320	46.1	46.3	42.5	71.2	71.9	69.7	148.6	149.1	145	137.3	131.9	133.1
	5355	46.4	46.1	43.2	71.1	71.1	70	147.9	148.5	146.8	136.3	132.3	132.5
	5390	46.9	46.1	43.2	70.8	71	69.9	148.5	148.1	146.8	136.3	132.1	131.7
	5425	46.3	45.9	42.4	71.6	71.1	70.1	147.5	148.1	146.2	136.5	132.8	132.4
	5460	46.6	45.9	42.6	71.8	71.4	69.6	148.7	148.7	146.5	136.6	132.5	132.5
	5495	46.6	45.5	42.8	70.8	70.1	70.3	147.4	148.1	145.3	136.9	133.2	132.4
	5530	46.3	45.6	42.4	70.8	70.9	68.9	148.6	147.8	146.9	136.9	132.7	133.1
	5565	46.7	45.5	42.2	71.1	71.3	69.5	148.1	149.1	146.4	136.4	132.8	132.5
	5600	46	46.2	41.5	70.9	71.1	69.4	147.6	148.4	146.2	137.7	133.2	132.5
	5635	45.9	45.7	43.6	71.5	71.6	69.2	148.7	148.5	145.8	137.2	132.8	132.7
	5670	46.1	46.2	43.4	71.1	70.6	69.3	147.4	148.3	146	137.6	132.9	131.4
	5705	47	46.2	41.8	70.4	70.4	70.6	148	148.2	145.9	136.6	132.9	132.9
	5740	46.5	46.4	42.6	70.8	71	70.1	149	148.2	144.9	137.6	131.9	133.3
	5775	46.2	44.7	42.9	71.7	70.5	69.7	147.5	148.1	145.6	137.2	132.8	133.3
	5810	47.3	45.4	41.9	71.3	71.6	68.8	148.1	147.9	145	137.4	132.9	132.1
	5845	47.2	46.5	41.9	71.3	71.3	69.1	148.9	147.6	146.9	138	132	133.1
	5880	47.2	46.5	42.6	71.6	70.2	70	148.3	147.7	146	137.3	132.9	132.7
	5915	46.6	45.6	42.6	71	71.4	69.7	148.5	148.8	145.8	136.3	132.8	134.1
	5950	45.9	46.1	42.8	70.9	70.7	69.9	146.9	148.4	145.3	137.6	132.3	133.4
	5985	47.2	46.3	42.7	70.9	70.4	69.5	148.2	148.9	146	136.8	133.1	132.7
	6020	46.5	45.8	42.4	70.7	70.8	69.3	147.6	148.1	145.4	137.7	132.8	133.7
	6055	47	46.2	41.9	70.8	71	69.3	148.1	147.7	145.4	137.2	133.1	132.4
	6090	46.7	45.5	42.4	71	70.4	69.8	147	148.5	145.1	136.7	132.5	133
	6125	47.2	45.8	42.9	72.2	70.4	69.4	148	147.6	145.6	137.3	133.2	132.4
	6160	47.2	45.5	43.2	72.8	70.8	69.2	148.3	148.1	146.1	137.1	132.6	132.9
	6195	46.4	45.4	42.7	70.3	70.7	69.4	147.9	147.1	145.3	137.2	132.1	132.3
	6230	46.5	46	42.8	71.2	70.7	69.3	148.1	148	145.5	138.2	132.2	132.6
	6265	46.6	46.7	42.1	70.9	71.2	69.5	148.6	148.3	146.2	136.3	132.4	132
	6300	46.6	47	44	70.8	70	69	147.9	147.7	144.9	137.7	132.6	133.2
	6335	46.9	46.8	43	71.2	70.2	68.8	147.7	147.8	145.6	136.9	132.2	132.6
	6370	46.4	46.2	43.3	70.3	70.6	69.3	146.9	147.9	145.6	137.3	132.7	133.8
	6405	46.8	46	42.8	70.3	70.3	69.2	147.3	147.2	145.2	136.8	132.6	132.4
	6440	46.6	46	43.1	71.3	71.3	68.6	149	147.6	145.1	137.1	132.4	132.2
	6475	46.3	47	43.2	70.6	71.1	68.7	148	147.9	145	137.6	133.7	131.8
	6510	46.9	47	42.9	70.7	70.5	69	147.6	147.9	145	136.9	132.2	132.4
	6545	46.6	46.7	43	71.9	71.3	68.7	148.8	148.8	145.5	137.5	132.6	133.6
	6580	46.5	47.2	42.7	71.3	70.3	68.8	147.9	147.5	145	136.7	132.1	132.7
	6615	47.5	45.9	43.2	71	70.5	69.4	147.2	147.2	145.2	137.5	131.9	132.9
	6650	46.2	46.2	42.9	70.9	70.4	69.5	147.7	146.8	145	137	133.1	132.4
	6685	46.4	47.5	42.2	70.1	70.6	69.2	147.4	147.8	144.7	136.6	132.2	132.5
	6720	45.6	46.1	43.1	69.5	70.6	70.2	148.2	147.9	143.7	137.8	133.4	131.2
Average Last 10 Measurements (equilibrium plateau)		46.54	46.56	42.91	70.76	70.69	69.13	147.91	147.66	144.94	137.15	132.62	132.41
Subtract Baseline Polarization Value					25.4233	25.3533	23.7933	102.573	102.323	99.6033	91.8133	87.2833	87.0733

## Sheet: ED Fig. 8A
ED Fig. 8A	Time (sec)	10nM Fdex only			100nM GR DBD-LBD			GR + chaperones			GR + chaperones + 51
Fluorescence Polarization in milliPolarization (mP) units (see Methods)	0	49.4	50	47.2	35.5	43	39.2	112.1	116.5	120.5	106.5	121.6	122.9
	62	47.8	50.4	47	41.3	42.3	40.3	119	121.9	127.8	108.8	124.5	127.4
Fdex = fluorescein dexamethasone	124	48	49.3	47.3	41.9	42.8	41.4	123	126.7	133.4	114.3	128.8	132.4
blue text = plotted point	186	49.1	49.9	46.6	43.1	44.2	41.9	128.6	129.6	137.3	117.5	132.1	136.5
	248	48.1	48.3	46.6	45.1	45.5	42.1	134.5	134.9	143.4	122.5	136.2	138.9
	310	48.1	49.5	46.9	45.4	46.4	43	140.8	138.1	148.8	126.8	139.4	143.1
	372	49.2	49.1	45	45.9	46.7	43.3	144.9	142.1	152.8	130.2	141.8	146.3
	434	48.4	49.8	46.8	46	48.2	44.7	148.6	146.2	158.3	134.2	145.2	148.9
	496	48.4	50.3	45.3	46.2	49.8	45.7	153.4	149.1	161.1	136.9	148.8	151.2
	558	48.6	49.5	46.3	47.2	49.3	46	157.5	153.2	166.7	140.9	151.2	153.4
	620	47.8	49.2	43.6	47.8	49.8	47.4	160.4	156.9	171.3	143.9	153.4	156.2
	682	48.3	48.4	44.8	47.9	48.6	48.2	164.1	159.3	174.6	147.8	156	159.6
	744	47.9	48.5	43.6	49.2	51.4	49.8	169	164.3	179.4	151.1	158.9	161.9
	806	46.7	49.4	45.8	51.5	51.8	50.3	171.8	166.3	182.8	153.5	160.4	162.2
	868	47.6	50.6	44.9	51.6	52.8	50.5	175.5	171	186.2	158.2	163.2	165.2
	930	47.6	48.3	44.5	52.5	53	51.5	176.4	173.7	188.8	159.3	165.2	166.9
	992	47.9	49.5	44.7	53.6	54.2	52.4	179.4	177	191.3	163.2	167.9	168.4
	1054	48.3	48.6	43.7	54.2	54	52.1	183.4	180	193.3	165.6	170.1	169
	1116	47.3	47.6	43.2	54.4	54.1	51.9	185.8	183.2	195.8	168.3	171.9	171.4
	1178	46.7	48.5	44.3	56.2	55.8	55.3	187	186.8	198.7	170.4	174	174.9
	1240	47.3	47.8	44.5	55.9	55.9	56.2	190.2	189.3	201.2	169.8	174.6	174.6
	1302	46.7	47.8	45	55.8	56.6	55.5	190.5	192	202.5	172.1	177.3	175.8
	1364	47.1	48.4	44.2	58.6	57.8	55.8	194.3	194.3	203.8	172.6	178.9	178.6
	1426	46.5	47	44.2	58.1	57.1	56.9	196.6	196.7	205.9	176.6	179.7	179.5
	1488	46.4	48.1	45.4	59.1	58.5	56.9	199.5	199.8	207.9	178.5	180.8	181.2
	1550	47	47	44	58.9	59.4	57.3	200.6	201.1	208.7	180.2	182	181.6
	1612	47.7	48.3	43.9	59.7	59.1	58.5	201.5	203.5	211.9	183.5	183.2	184.9
	1674	47.2	47.9	43.9	60.8	61.6	59.3	203.8	204.9	213.5	182.1	182.9	183.7
	1736	46.1	48.3	46.2	59.5	59.5	59.7	205.4	205.6	213.2	185.2	183.5	184.8
	1798	45.9	48.5	45.6	60.7	60.4	60	207.8	207.4	215.6	184.7	182.8	186.1
	1860	47	48.3	44.9	61.1	61.5	60.7	208.3	207.5	216.4	187.3	184.6	187.5
	1922	46.9	47.7	46	61.6	61.4	61.3	209.7	209.4	215.8	187.5	185.6	187.5
	1984	46.3	47.3	45	62.3	62	60.9	211.3	210.8	217.5	189.5	185.4	187.8
	2046	46.1	46.4	43.8	63.1	62	62.7	211.4	211.9	218.1	190.4	186.1	189.1
	2108	46.5	46.7	44.2	62.9	62	63.2	213.8	213.8	218.6	190.4	187.6	189.2
	2170	46.9	47.6	44.6	64.1	62.6	63.3	213.9	213.8	219.4	191.8	188.6	190
	2232	45.6	48.2	45.2	63.6	62.9	64.4	214.8	216.5	218.1	193.5	188.8	191
	2294	44.9	47.2	44.4	64.6	63.1	64.2	215.5	217	219.6	193.1	189.2	192.7
	2356	45.5	47.3	44.1	64.5	64	65.2	215.8	217.6	220.4	194.2	190.7	192.7
	2418	45.4	46.8	44.7	65	64.1	65.2	216.1	219.1	219	194	190.8	192.7
	2480	46.3	48.7	43.7	65.7	65.1	64.5	217.6	219.6	220.2	194.8	192.1	194.7
	2542	43.8	47.8	43.8	65.2	64.1	65.9	217.1	219.1	221.5	194.4	192.2	194.1
	2604	43.3	47.5	44.6	66	64.6	65.8	218.8	221	221.5	196.2	194.4	194.4
	2666	44.7	47.1	44.5	66	65.5	67.6	219.3	221.3	221.6	196.2	193.6	194.9
	2728	45.3	48.7	43.5	66.3	65.7	67	220.8	222.4	221	196.1	194.1	195.8
	2790	45.4	46.9	44.1	66.4	65.2	67.6	219.6	222.9	222.4	197.3	194.9	196.5
	2852	45.1	46.3	44.6	67.4	67	68.7	219.7	222.9	222.7	198	195.6	196.9
	2914	44.1	47.5	43.8	68	64.7	67.8	219.9	223.8	222.8	199.6	194.6	197.3
	2976	45.9	47.1	43.9	68.4	67.1	68.9	220.9	223.9	223.2	199.4	195.5	198.6
	3038	43.1	46.2	44.7	69.4	68.1	68.5	221.6	223.9	223.8	200.2	195.1	198.4
	3100	46.5	47.1	44.5	69.4	65.9	68.9	220.8	225.2	224	200.8	197.5	197.7
	3162	46	48.2	44.8	68.1	67.2	69.9	222	225.2	225.3	199.3	197.3	199.1
	3224	46.6	46.4	44.1	69.3	67.2	68.6	221.6	225.5	223.4	201.9	197.4	199.1
	3286	44.6	47	43.7	69.1	67.7	69	221.8	226.6	224.5	202	198.3	199.1
	3348	45.2	47.1	43.7	69.3	67.2	69.4	222	226.4	224.9	202.2	198	199
	3410	45.1	47.4	44.4	69.4	67.4	70.7	222.8	227	224.3	202.7	198.1	199.7
	3472	44.4	48.8	44.4	70.3	68.5	70.6	222	227.5	223.7	202.1	199	200
	3534	42.3	47.4	44.6	70.1	67.4	72	221.7	226.8	223.9	203	199.7	200.9
	3596	45.9	47.7	43.9	70	68.5	70.3	221.9	227.2	225.7	204.3	199.4	200.2
	3658	44.3	47.1	44.5	70.9	68	72.2	222.5	226.7	225	204.4	200.5	201.6
	3720	44.4	46.9	44.9	70.7	68.6	71.2	222.3	226.6	224.5	204.6	199.8	201
	3782	46.8	47.3	44.3	70.1	68.4	72	222.3	227.7	225.2	204.8	199.5	202.1
	3844	45.1	46.3	43.8	72	69	71.3	222.8	228.1	224.3	204.9	200.8	200.4
	3906	44.8	47.4	45	71.2	68.2	71.6	223.1	227.8	224.9	205.2	201	201.5
	3968	46.1	46.2	42.8	71.7	69.5	72	222.7	227.4	225.9	205.9	200.3	202
	4030	43.2	47.9	44.7	71.7	69.1	72.4	224.2	227.2	225.1	205.8	201	203
	4092	44.1	46.5	44.7	72	68	73.1	223.7	229.4	225.7	205.6	201.3	203.5
	4154	45.3	47.3	45	71.9	69.1	73.2	223.2	229.1	224.8	206.4	201.2	203.1
	4216	44.3	47.8	43.8	72.6	69.3	73.1	224.7	228.3	224.9	205.4	201.1	202.9
	4278	45.9	46.9	45.2	73.1	69.1	74.4	224	229.5	225.2	207.4	202.3	203.7
	4340	42.6	47	43.5	73.7	69	73.6	223	228.4	225.8	206.3	202	202.1
	4402	41.9	46.9	44.3	72.7	70.1	74.4	224.1	229	225.6	206	201.9	204.4
	4464	44.2	48	45.3	73.6	69.8	73.6	223.8	228.9	226	206.9	201.9	203.9
	4526	47.3	46.5	44.1	73.2	69.1	73.2	224	229.2	224.8	207.3	203	203
	4588	44.3	47.6	44.6	72.5	70.3	73.5	223.5	229.1	226.3	207.5	202.4	203.6
	4650	46.3	47.1	44.5	73.4	69.5	74.3	223.9	229.8	225.8	207.7	202.8	204.6
	4712	46.7	47.5	43.8	74.2	69.3	74.1	223.7	229.6	225.6	207.7	202.1	203.4
	4774	46.6	46.4	44.4	73.4	70	74	224.7	229.4	226.2	209.1	203.2	205
	4836	44.9	46.3	44.6	74	70.2	74.2	224.7	228.6	225.5	207.6	203.5	204.3
	4898	45.4	47.3	45	74.2	70.1	73.5	223.4	230.1	225.1	208.5	203	205.4
	4960	45.4	46.8	44.6	74.6	68.9	73.7	224.3	229.4	225.2	208.4	202.9	205.5
	5022	44.5	45.4	44.6	73.8	70.1	74.7	223.2	229.2	225	209	203.6	205.2
	5084	45.2	47	44.4	74.6	69.5	74.6	223.7	229.4	225	209.2	204.2	206
	5146	44.7	47.9	45	74.7	69.8	74.4	225.2	230.2	226.5	209.3	203.2	206.3
	5208	45.2	48.4	45.8	75.1	68.9	73.9	224.4	229.5	225.1	210.1	203.8	204.1
	5270	46.4	47.8	45	75.3	69.8	74.6	223.8	229.7	225.7	209.7	204.5	205.5
	5332	46.3	48.2	45.3	75.1	70.1	74.9	225	228.9	226.5	209.6	204.6	206.2
	5394	46.3	48.2	45.1	76.5	70.3	73.6	224.3	230.1	225.9	210.2	204.1	207
	5456	46.4	47.2	44.2	76.1	70.6	74.6	224.1	229.4	226.8	210.8	204.3	205.9
	5518	45.5	46.7	44.8	75.1	69.4	74	225.2	230.3	225.8	209.9	205.7	206.4
	5580	46.1	48	44.7	76.4	68.7	75.6	224.5	229.5	225.8	211.7	205	207.3
	5642	46	47	44.7	76.4	70.4	74.3	225.5	229.5	226	210	205.3	206.8
	5704	45.2	47.2	45.3	74.7	69.6	73.5	223.8	230.2	225.6	211.9	205.2	207.2
	5766	45.6	48	45.7	76.9	70.3	74.7	224.5	230.1	226.1	211	206.5	207.8
	5828	47	47.3	45	76.1	70.8	74	223.7	230	226.3	211.6	205.2	207.5
	5890	45.6	46.7	44.9	76.6	69.4	73.4	224.6	230.4	225.4	209.9	206.4	206.8
	5952	44.9	47.3	46.1	76	70.5	73.8	224.4	229.6	225.7	211.1	206.8	206.9
	6014	45.4	47	45.4	75.8	71.2	75.7	223.5	230.4	226.1	211.5	205	207.7
	6076	46	47.2	45.5	76.8	70.5	74.2	224.9	229.9	225.4	212.4	205.1	209
	6138	45.8	47	44.3	76.9	69.6	74.4	224.9	230.1	225.6	210.4	206.9	208.1
	6200	47.6	47.5	44	76.8	70.1	76.4	224.5	229.3	225.7	211.9	206.7	207.9
	6262	45.8	47	44.3	77.2	70.5	74.4	223.7	229.3	225.1	212.6	206	208.2
	6324	46.1	47.7	45.3	76.3	70.9	75.8	223.7	231.3	226.1	212.2	208	208.7
	6386	44.4	47.3	44.6	76.9	70.5	73.8	224.6	230	225.6	212.8	207.7	208.6
	6448	43.9	47.6	45.2	76.2	72	75.5	223.9	229.9	224.9	213	206.4	208.9
	6510	46.2	46.7	45.2	76.9	70.7	74.6	224.5	230.9	225.8	213	206.2	208.8
	6572	45.5	47.7	46.8	76.7	70.4	74.8	223.7	230.2	226.7	213.7	206.7	209.4
	6634	45.9	48.2	45.1	77.4	70.1	75.6	224.3	230.8	227	213.5	206.7	209
	6696	46.4	48.4	44.8	77.9	70.8	74.8	224.7	230	225.6	214.1	207.3	210
	6758	46.5	46.9	45.6	77.3	70.8	74.4	224.6	229.9	225.7	213.7	207.3	210.6
	6820	47.8	47	45.6	78.4	69.3	75	223.8	229.6	225.4	214.1	207.7	211
	6882	45.7	47.6	45.7	77.9	69.4	74.6	224.4	230.9	226	213.4	207.1	210.2
	6944	46.2	48.6	46	77.8	69.5	76	224.5	230	226.1	213.6	208.5	209.5
	7006	45	46.6	46.1	78.6	69.9	76.1	224.4	229.9	227	215.3	207.6	210.3
	7068	46.2	47.9	45	77.4	70.2	75	223.9	231	226	215.1	208.2	210.5
	7130	46.5	48.2	44.7	78.3	70.3	76.2	224.9	229.9	226.4	215.4	207.4	210.3
	7192	45.7	47.7	45.4	78.1	70.7	74	224	230.3	226.3	215.5	208.6	210.8
	7254	46.8	48.2	45.8	77.6	70.7	74.5	224.5	230.7	225.3	214.3	208	210.1
	7316	47.2	48.3	44.6	77.9	70.5	76.5	224.8	230.4	226.5	214.5	208	210.8
	7378	46.4	48.3	45.9	77.6	70.8	74.7	225	230.4	225.7	215	207.9	211.5
	7440	45.4	48.3	46.1	77.4	70	75	224.6	230.4	226	215.9	208.6	211.1
	7502	44.2	48.1	46.2	79.5	70.9	75.2	225	231.2	225.9	215.1	208.8	212.1
	7564	44.6	47	45	78.2	70.5	76.4	224.6	229.8	225.5	215.7	209.6	211.5
	7626	45.5	47.4	46	78.5	69.8	75.5	225	230.5	226.3	217	209.8	211
	7688	44.5	47.1	45.8	77.4	69.9	75.3	225	230.8	226.2	216.2	208.9	211.3
	7750	44.3	47.9	45.3	78.2	69.9	75.7	224.5	230	226.5	216.1	209.1	212.8
	7812	45.3	48.4	45.8	78.3	71.1	75	224.3	230.9	226.1	215.7	209.4	212.1
	7874	46.7	48.1	46.2	79.4	70.8	75.4	224.3	230.9	225.9	216.8	209.5	211.1
	7936	47.2	47.6	46.8	78.6	71.2	75.4	224.9	230.3	226.1	216.7	210.5	212.1
	7998	44.9	48.1	46.2	78.6	71	76	224.7	230	225.5	216.6	210.4	212.9
	8060	45.9	47.3	46.3	79.1	70.1	76.3	225.2	230.6	226.1	216	211.3	211.1
	8122	44.7	49.1	45.1	78.7	71.6	74.6	225.3	230.5	225.8	217.1	210.1	212.4
	8184	47.6	48.7	46.6	78.8	70.4	75.2	225.8	230.8	225.8	217.3	210.2	211.6
	8246	48.3	47.8	46.2	78.7	69.2	74.8	225	230	225.9	217.3	211.2	212.1
	8308	46	47.9	46.3	78.8	70.1	75.3	224.8	230.6	226.6	217.5	210.4	212.3
	8370	46	48.8	46.7	78.7	69.4	75.6	225.6	229.7	226.2	217.7	211.5	213.3
	8432	44.4	48.2	46.9	78.1	70.5	75.3	224.3	230.2	226.7	218.2	210.6	214.1
	8494	45.2	48.9	46.3	79.6	69.6	76.4	223.8	230.8	226.4	218.6	211.3	213.8
	8556	45.8	48.8	46.7	78.8	70.9	75.7	224.9	230.5	227.6	218.6	211.5	212.5
	8618	45.3	49	47.1	78.6	70.5	76.1	225.5	230.9	226.6	218	211.6	213.2
	8680	47.2	48.4	45.8	77.5	70.6	75.9	224.8	230.6	226.5	217.9	212.3	213.8
	8742	45.2	49.5	47.2	78.7	69.6	76.3	225.1	231.1	226.9	218.4	211.7	213.1
	8804	44.1	50	46.2	78.8	70.4	76.4	224.1	230.6	225.7	218.4	211	212.1
	8866	44.8	48.9	46.6	79.2	70	75.3	224.9	230.3	227.5	218.2	211.1	213.1
	8928	44.7	48.7	46.8	79.2	70.7	76.4	225	230.8	226.3	219.2	212.9	213.8
	8990	45.4	48.4	46.7	79.2	70	75.4	224.7	231.4	227.2	218.1	212.1	214
	9052	45.4	49.7	46.8	79	69.4	75.1	225.1	231.3	226.5	218.6	211.6	213.7
	9114	44.6	48.6	46.8	78.8	70.8	76.8	225.3	231.1	227	218.5	212.4	214.4
	9176	45	47.7	46.8	79.5	70.4	76.5	224	230.4	226.4	219.6	212	214.1
	9238	45.7	48.4	46.2	78.5	70.1	75.8	225.4	230	225.5	220	211.6	215
	8866	45.2	46.5	45.1	77	68.7	74.5	223.2	228.7	224.8	217.3	210.4	213.6
	8928	45.5	47.7	44.8	76.8	68.9	74.6	223.4	229.7	224.8	217.1	210.3	214
	8990	46.4	47.5	45.9	77.6	68.4	74.2	223.9	228.9	225.8	218.6	210.2	213.3
	9052	45.8	46.7	43.6	77.5	68.4	73.7	223.4	228.9	224.7	218.5	212	213.3
	9114	45.4	47.1	45.9	76.3	69.3	72.7	222.9	229.6	225.1	217.8	211.5	212.7
	9176	43	46.6	45.8	76.6	68.8	73.3	224.1	229.7	225.3	217.9	211.8	214.8
	9238	45.3	48.4	45.9	77.2	68	73.8	223.4	229.2	224.6	218.2	211.2	214.5
	9300	45.7	45.4	45.1	78.2	68.5	73.3	223.4	229	224	217.6	211	214.2
	9362	46.8	47.6	45.9	77.1	68.4	74.1	222.8	229	224.8	218.7	211.9	215.3
	9424	44.5	46.7	46.2	77.1	68.6	73.6	223.2	228.5	224.8	219.7	210.9	214.9
	9486	44.7	47.2	45.8	77.6	68.5	73.4	223.1	229.3	225.9	218.8	212	214.3
	9548	45.8	45.8	45.6	77.6	67.8	74.5	223.9	229.3	225.2	219	212.5	212.8
	9610	45.5	47.2	46.4	77.2	68.3	72.9	222.9	228.8	224.3	220.1	212	213.8
	9672	44.6	47.6	45.8	78.1	67.1	73.9	223.1	229.3	225.6	220	211.6	215.3
	9734	44	47.9	46.4	78.2	67.3	74.5	223.2	229.4	224.6	219.2	212.7	215.3
	9796	46.9	47	44.7	77.9	69	73.8	223	229.6	225.7	219.1	211.6	215.5
	9858	45.6	46.6	46.5	77	68.7	73	223.5	229.4	224.2	219.6	212	215
	9920	45.8	48.6	44.8	77.1	69	73.3	224.1	229	225.2	219.4	211.9	216
	9982	47	47.7	46.7	77.7	67.6	73.4	223.1	228.1	224.8	219.3	212.5	215.3
	10044	45.5	47.2	46.5	77.2	67.4	75.7	223.9	229.3	224.8	219.8	212.8	215.1
	10106	46.5	48.9	46	77.3	67.6	73.7	224.4	228.5	225.7	220.5	214	215.6
	10168	47.5	48.5	44.9	77.1	68.5	73.4	223.6	228.5	225.2	220.8	213.2	214.8
	10230	46.7	48.8	46.5	77	68.1	74.3	223	229.8	226	220.9	213.7	215.7
	10292	46	47.4	45.9	77.9	67.5	73.1	223.8	228.4	224.9	220.7	214.1	216.2
	10354	47	47.9	46.2	78.2	67.6	74.8	223.7	229	224.9	220.6	212.8	216
	10416	46.6	48.3	46.3	76.9	67.3	73.4	223.2	229.4	225.1	220	213.2	216
	10478	46.7	47.2	48	77.8	67.6	73.5	223	230.3	225.1	221	213.9	217.1
	10540	46.3	48.5	45.7	77.7	67.7	75.1	223.8	229.2	226.7	221.5	212.4	216.7
	10602	48	47.1	45.9	77.6	68.7	72.2	222.8	229.6	225	221.6	213.1	217.3
	10664	46.7	47.7	47	77.7	68.2	74	223.2	228.2	224.7	220.3	213.6	215.5
	10726	45.7	48	46.7	78.2	68	73.3	224.2	228.8	223.7	221.1	212.7	217
	10788	44.3	46.8	46.4	78.1	68.2	75	223.8	228.9	224.7	222.3	214.2	215.9
	10850	46.4	48.2	47.1	78	69	74	224.1	229.2	225.7	221.5	214.6	216.9
	10912	45.7	48.4	47.3	77.6	67.5	74.4	223.7	229	226	222.2	214.1	215.7
	10974	47.4	48.3	47.4	78.2	68.3	74.7	223.9	228.8	225.2	221.5	215.3	217.5
	11036	47.2	48	46	78	67.2	73.4	223.2	230.8	225.6	222.6	215.1	217.7
	11098	46.5	48.9	46.3	77.6	66.9	74.4	223.1	228.1	225.2	222.3	214.8	216.3
	11160	47.8	47.8	46.7	77.5	67.3	72.6	223.4	228.7	224.6	221.4	214.4	216.6
	11222	46.5	48.7	45.7	77.4	67.5	73.2	222.9	229.3	224	221.5	215.6	217.4
	11284	49.2	48.6	45.7	76.8	67.4	73.8	223.8	228.8	223.9	222.4	214.3	218
	11346	47.4	48.3	45.9	78.7	66.5	74.3	222.8	227.8	224.2	223.1	215.9	217.6
	11408	47.3	48.1	46.9	78.7	67.8	74.2	222.9	228.7	224.8	223.6	215.7	217.5
	11470	47.8	48.2	48.1	78.1	68.5	73.8	222.5	228.8	224.9	222.7	215	217.4
	11532	48.7	48.3	46.7	78.7	68.1	74.1	223.3	228.2	224.8	223	215.6	217.6
	11594	47.6	49.5	47.9	78.5	68.4	73.4	222.5	229.8	225	223.9	215.7	219.2
	11656	47.3	49.8	47.1	78.5	67.6	74.9	223.8	228.9	224.9	223.9	214.9	217.5
	11718	48.7	49.7	47.6	76.3	67.8	74.4	224	228.9	225.8	222.5	215.4	219
	11780	47.1	49.1	47	78.6	67.6	74.3	223.6	228.4	224.7	223.4	215.2	218.8
	11842	47.4	49.6	47.3	78.9	67.6	73.5	223.7	229	225.8	224.8	215.8	217.6
	11904	48.4	48.2	47.9	77.5	67.5	73.2	223.9	229.4	225.7	224.2	217.2	218
	11966	47.6	47.4	47.6	77.6	67.9	73.5	223	228.8	225.1	223.4	216	218.5
	12028	48.4	48.7	46.7	76.9	67.9	74.8	223.7	228.8	224.6	223.2	216.6	218.5
	12090	48.4	49.6	47.4	77.4	68.1	73.5	224.4	230.1	225.8	223.6	216.3	218.4
	12152	48.1	48.5	47.5	77.8	67.9	75.2	223.6	228.2	225.5	223.4	216	219.7
	12214	49.1	48.7	48.7	78.3	68.1	75	223.5	229.2	225.1	223.8	216.3	220
	12276	49.6	49.3	48	78.5	66.8	74.1	224.3	228.6	224.9	224.5	216.3	219.7
	12338	49.5	48.6	47.5	77.9	67.9	74.1	224.3	228.5	225	225	217.4	219.5
	12400	47.8	48.4	47.6	78.4	67.9	74.2	223.8	230	225.1	224.6	216.8	219.2
	12462	47.6	49.3	47.5	77.8	67.6	73.5	222.8	228.8	225.5	223.8	217.7	217.9
	12524	48.4	49.6	48.1	78.1	67.4	73.9	223.3	229.1	225.9	224.7	216.4	219.8
	12586	48.7	49.7	48.2	77.9	68	74.2	223.7	229.2	224.8	225.2	216.5	219.6
	12648	48.6	48.9	47.2	78.2	67.9	74.4	224.7	229.2	225.3	225.5	217.9	219.5
	12710	48.3	48.8	48.4	78.5	66.1	73.9	223.7	229.8	225.3	225.5	217.3	219
	12772	47.6	48.5	46.9	78	68	74.3	224.1	229.5	224.9	225.7	217.4	219.3
	12834	48.2	49.3	47.2	78.5	67	74.2	225.3	230	225.5	225.2	219	220.8
	12896	49.7	48.7	47.4	78.3	67.1	75.5	223.5	228.9	224.9	224.6	217.7	220
	12958	48.4	50.3	48.4	77.5	67.7	74.7	223.2	229.4	224.3	225.5	217.4	221
	13020	48.8	48.2	48.7	78.4	67.7	75	223.8	229.8	226	225.4	218.1	220.8
	13082	48.9	48.2	48.7	77.6	68	74.5	224.4	229.2	224.8	224.6	217.1	221.7
	13144	48.2	49	48.1	77.9	68.6	74.7	223.8	228.6	226.6	226.2	218.5	220.2
	13206	49.3	49.2	48.1	78.2	67.2	75	222.6	228.9	224.9	225.3	217.9	221.6
	13268	49.6	50.9	48.7	78.8	67.3	73.8	223.7	229	225	225.6	217.8	221.6
	13330	49.8	50.4	46.9	78.1	66.5	74.6	223.6	229.9	225	225.4	217.4	222.3
	13392	50.4	49.9	48.8	78.4	68.3	74.3	224.2	229.1	224.7	226.2	219.5	222.3
	13454	49.5	50.4	49	79	67.1	75	222.7	229.9	224.1	225.6	219.6	220.8
	13516	50.3	48.1	48.7	78.6	67.7	75.1	223.9	229.2	225.2	226.6	218.6	221.9
	13578	48.9	49.7	48	78.4	66.8	74.5	223.8	228.7	224.3	226.1	219	221
	13640	47.5	49.6	47.9	79.1	66.9	75	224	229.8	224.6	226.3	218.2	221.4
	13702	47.1	50.6	48.5	78.2	66.7	74.4	224.1	229.6	224.6	226.2	218.8	222.5
	13764	48.2	50.9	49.3	79	66.9	74.4	223.5	229.8	225	227	219	221.2
	13826	48.3	51.1	48	78.3	66.1	74.9	223.6	229.4	224	226.8	219.6	221.6
	13888	49	50.1	49.4	78.9	67.3	75	224.3	229.6	225	226.7	218.7	222.5
	13950	51.2	50.5	49.1	78.6	67.8	75.6	223.6	229.3	224.5	226.2	220	220.7
	14012	50	50.3	49.6	78.1	67.3	74.6	223.7	229.1	225.7	227	219.6	221.5
	14074	48.6	49.6	48.8	78.6	67.2	74.4	223.9	229.1	224.9	227	218.9	221.7
	14136	49.5	50.5	49.8	78.8	66.9	74.9	223.2	229.7	225.1	227	219.2	221.7
	14198	50.1	49.9	50.8	78.5	67.4	74.8	224.3	228.8	225	227.6	219.9	222.9
	14260	51	51	49.6	78.8	68	75.5	223.8	229.3	225.5	228.1	220.2	223.9
	14322	50.3	50.7	49.9	78.2	67.7	73.8	224	228.5	225.5	227.6	220.9	222.9
	14384	49.9	50.6	50.9	79.6	66.9	74.7	223.1	230.2	225.5	228.2	220	221.5
	14446	50.2	51.4	49.9	78.5	67.3	75.5	222.9	229.4	225.5	227.6	219.2	223
	14508	50	49.5	50.9	78.3	68.3	75.1	224.2	229.2	225.5	227.6	218.7	223.2
	14570	50.4	51.6	49.1	78.6	67.4	74.4	224	228.4	225.1	226.6	219.7	223.6
	14632	51.6	50.4	49.4	78.9	67.6	74.7	224.3	229.5	224.6	228	220.4	222.5
	14694	50.3	51	50.2	78.3	68.5	74.6	223.4	229.5	224.2	227.1	220.6	223.9
	14756	52.8	50.8	50.7	78.2	66.9	73.4	223.6	228.9	225.7	228.1	222.1	223.9
	14818	51.9	52	50	79.6	67.6	74.2	223.7	230.7	225	228.1	221.6	223.7
	14880	52.1	51.1	49.3	79.4	67.7	74.1	224	229.1	225.3	228.5	219.9	224.7
	14942	51.5	51.7	50.6	79.5	67.8	74.3	223.2	229.9	225.1	228.1	220.3	223.1
	15004	50.3	51.6	50.6	79	67.7	74.8	223.2	229.2	226.6	228.2	220.7	223.6
	15066	51.7	51.7	49.9	78.8	67.4	75.2	223.3	230.4	225	229.2	220.4	223.8
	15128	51.7	52.7	49.4	79.2	66.1	75.8	223.6	229	225.7	228.3	220.1	224.5
	15190	51.3	51	51.3	79.7	67.8	75.1	223.2	229.4	224.8	228.5	221.7	224.3
	15252	51.4	51.2	50.1	78.5	67.5	74.3	223.2	230.3	225.5	228.3	221.4	224.7
	15314	52.3	52	51.7	79.2	67.8	74.9	222.5	229.3	225.8	227.9	221.5	224
	15376	50.7	50.8	49.7	79	67.8	74.5	223.6	229.5	225.5	228.8	222.3	224.3
	15438	51.4	52.7	51.7	78.8	67.5	76.2	224.2	229.4	224.9	229.5	221.4	223.9
	15500	50.2	51.3	50.1	79.3	67.8	74.8	223.5	229.8	225.3	228.8	221.7	224.7
	15562	49.9	52.8	51.5	79.9	67.9	74.7	223.4	229.3	225.2	229.4	222.2	224.8
	15624	52.2	52.3	50.5	79.2	68.8	74.2	223.2	228.8	225.4	230.2	221.8	224.8
	15686	52.7	51.6	51.8	79	68.2	74.9	223.1	229.3	225.3	229.6	222.6	225.3
	15748	53.6	51.8	51.4	78.9	68.5	76.1	223.9	229.3	225.1	229.5	222.2	224.3
	15810	52	52	51.7	78.8	67.2	74.7	223	229.6	225.2	228.8	221.8	224
	15872	52.6	52.9	51.3	79.8	67.1	75.8	223.6	229.6	225	229.7	222.4	225.7
	15934	54.5	51.8	52.5	79.4	68	74.2	223	229.7	225	229.5	222.2	224.8
	15996	53.3	52.9	50.9	79.3	68.2	75.6	223.5	229.4	225.7	229.6	221.6	225.6
	16058	52.7	53.1	52.9	79.3	68.6	74.5	223	229.3	225.4	230.1	222.4	225.1
	16120	53.5	52	51.6	78.4	66.8	74.8	223.1	229.3	225.4	229.8	222.5	225.7
	16182	53.7	53.9	50.1	79.2	68.1	75.2	222.7	228.9	224.4	229.7	222.9	224.7
	16244	52.8	53.7	51.4	78.9	68.2	75.5	223.7	229	225.3	230.4	223.6	226
	16306	55	52	52	79	66.6	75.2	223.8	229.7	226.2	228.8	222.9	225.7
	16368	52.8	54.2	51.8	79	67.3	75.7	223	230.2	226.7	230.2	222.8	225.9
	16430	53.3	53.2	51.9	79.1	67.2	75.1	223.3	229.1	224.4	230.9	222.7	225.7
	16492	54	53.2	52.6	79.9	67.7	75.1	223.6	228.9	224.5	230.3	223.3	225.1
	16554	53.6	53.5	52.9	79.6	68.1	75.1	224.1	229.2	225.9	230.3	223.5	224.8
	16616	53.1	51.5	53.4	78.8	67.8	75	223.4	229.3	225.8	230.2	223.9	226
	16678	51.9	52.7	52.7	80	67.7	74.9	223.2	230.1	225.8	230.9	223.5	225.5
	16740	52.9	53.2	52.1	80.3	67.8	74.7	223.1	229.6	225.7	230.9	224.8	225.6
	16802	54	53.2	51.9	79.7	67	74.9	223.5	228.7	226.4	231	223.4	225.9
	16864	53.3	51.7	51.9	79.3	66.3	76	224.8	229.6	224	230.5	224.1	226.2
	16926	55.8	53.2	52.1	79.9	67.8	75.7	223.1	229.1	224.4	232.3	224	226.6
	16988	53.4	54.2	53.4	80	66.8	74.5	223.9	229.1	224.8	231.3	224.5	227.6
	17050	54.6	54.5	53.3	79.5	67.4	75	222.6	229.3	225.1	231.6	224.4	226.4
	17112	54.8	54.1	53.3	79.8	68.4	75.1	223.6	229.2	224.5	231.5	224.2	227.6
	17174	55.5	52.8	53	79.9	68	74.8	223.7	228.7	225.8	231	224.4	226.7
	17236	55	52.9	54	80.9	67.8	76.3	224.1	229.9	224.5	231.6	223.8	225.8
	17298	54	52.8	53.3	79.4	68	75.8	222.7	229.6	225.3	230.7	224.5	226.2
	17360	54.9	54.5	53	80.1	67.8	75.3	222.8	228.8	225.6	231.3	224.5	225.9
	17422	55.5	55	53.5	79.7	68.8	75.6	222.8	229	224.4	232.1	224.4	227
	17484	54.6	53.7	52.5	80.3	67.7	75.2	223.6	229.2	225.1	231.8	224.7	226.5
	17546	55.5	54.2	52.6	80.3	69.4	75.4	223.8	229.6	225.8	231.2	224.3	227.8
	17608	53.5	54.4	53	80.3	65.9	75.6	222.7	229.6	225.2	231.8	224.7	227.6
	17670	54.7	54.2	53.8	81.7	68.1	75.3	223	229.1	225.9	231.9	225.5	226.4
Average Last 10 Measurements (equilibrium plateau)		54.8	53.86	53.2	80.24	67.99	75.44	223.28	229.27	225.21	231.49	224.5	226.75
Subtract Baseline Polarization Value		0.846667	-0.0933333	-0.753333	26.2867	14.0367	21.4867	169.327	175.317	171.257	177.537	170.547	172.797
Normalize to GR + chaperones reaction								-2.64	3.35	-0.71	5.57	-1.42	0.83

## Sheet: ED Fig. 8B
ED Fig. 8B	Time (sec)	10nM Fdex only			100nM GR DBD-LBD			GR + chaperones			GR + chaperones no p23			GR + chaperones no p23 + 51				Spike in Molybdate:	Time (sec)	10nM Fdex only			100nM GR DBD-LBD			GR + chaperones			GR + chaperones no p23			GR + chaperones no p23 + 51
Fluorescence Polarization in milliPolarization (mP) units (see Methods)	0	43.5	49.7	45	74	40.8	28.8	73.7	72.9	69.7	64.6	66.1	65.4	75.4	81.4	74.4		Time = time after Molybdate spike in	0	22.9	22.4	24.3	28.4	27.6	28.8	207.7	204.5	202.7	130.1	125.8	126.9	137.5	137.3	136.6
	53	41.3	45.9	44.5	69.7	41.1	29.6	81.7	79.1	74.2	66.5	67.4	66.6	77.5	80.9	76.8			53	22.7	24.6	25.8	27.6	26.9	30.6	207.6	203.9	201.8	131.2	125.5	127.4	137.6	137	135.7
Fdex = fluorescein dexamethasone	106	40.1	44.1	44.4	63.6	41.7	26	86.5	83.7	78.2	68.8	68.9	67.7	78.8	81.5	77.2			106	23.8	24.6	26.3	25.7	27.2	29.8	206.7	204.3	202.2	130.3	125.7	126.9	137.1	137.5	137.1
blue text = plotted point	159	38.9	44.5	42	58	37.9	22.1	90.3	88	81.8	70.6	71	70.6	80.2	83.8	79.1			159	24.2	24.5	28	24.6	24.7	28.1	207.8	204.6	202.1	131.2	126.7	128.3	138.9	138.4	138.4
	212	39.7	43.3	40.1	44.2	33.2	18.3	95.7	92.2	85.6	72.7	72.9	71.9	82.8	85.2	79.9			212	24.3	23.4	28.4	22.7	24.9	26.8	207.9	203.7	201.7	130.8	126.4	127.2	139.2	138.3	137.8
	265	38.5	42.5	37.5	33.7	28.5	16.8	99.4	96.3	89	74.3	74.4	74.3	83.4	85.8	81.4			265	23.5	24.2	26.1	21.7	22.1	25.3	207	203.6	202.5	131.4	127.6	128	141	139.1	138.9
	318	34.6	41	35.6	27.5	25.3	15.5	103.7	100.2	93.6	75.2	75.8	74.8	86.3	87.3	82.7			318	23.5	25.1	27	21.3	22.7	23.8	206.7	203.4	201.4	132.4	128.5	128.4	141.5	139.6	139.3
	371	33.2	39.7	33.4	25.4	23.2	14.5	108.2	104.5	97.6	78.5	78.3	77.3	87.8	88.9	84.4			371	23.3	24.2	27.2	21	21.2	23.1	205.9	202.1	202.1	133.1	128.6	129.7	142.4	140.6	140.8
	424	31.3	38.5	33.8	23.8	21.1	15.1	111.1	107.6	100.9	79.4	79.9	78	88	91	86.1			424	24.5	24.7	26.6	21.2	21.6	23	206.8	202.4	202.1	133.8	128.9	130.7	143.8	140.5	141.6
	477	30.4	35.1	32.5	23	19.7	14.1	114.2	109.6	104.8	80.4	82	79.8	90.1	91.4	88			477	23.4	24.2	25.9	20.9	20.4	21.2	206.7	203.6	203.7	133.6	129.7	130.2	145.5	143	142.9
	530	31	31.7	30.9	22.7	17.9	13.9	117.9	113.5	108.1	82.7	82.7	82.2	92	93.6	88.2			530	24.9	25	26.9	20.6	20.1	21.1	207.6	203.3	201.9	135.5	130	131.2	145.9	144.3	143.5
	583	30.6	32.2	30.5	21.6	17.3	13.1	122.7	115.2	112.6	84.8	85.1	81.9	92.8	94.2	89.6			583	24.6	24	26	20.1	20.7	20.1	208.5	204.2	203.2	136.4	132.6	132	148	145	144.8
	636	28.2	29.3	29.6	22	17.2	13.1	125.1	117.8	115.4	85.6	87.3	83.1	93.4	94.8	91.8			636	23.8	23.5	26.6	19.1	19.1	21	207.1	204.1	203.1	136.3	132	132.4	150.1	147.3	145.5
	689	29	27.3	27.8	21.2	15.7	12.9	128.8	122	118.1	87.6	87.5	84.3	94.9	95.3	92.3			689	23.1	24.4	27.4	19.3	18.5	20.7	207.7	205	203.7	138.6	133.7	133.6	151	147	147.5
	742	27.2	26.7	27.7	21.1	15.2	11.7	131.6	124.3	119.4	88.9	88.1	85.9	96.4	98.8	93.3			742	24.3	23.9	25.8	20.2	18.5	18.5	208.5	203.2	203.3	138.3	134.5	133.6	152.7	151	148.5
	795	26.4	28	27.2	21.6	14	11.1	134.7	128.6	121.9	89.4	90.6	87.8	96.4	99.4	94.3			795	23.9	23.7	26.3	19.8	19.5	18.8	207.8	203.8	203.2	139.9	135.8	134.6	154.3	151.8	149
	848	25.1	26.4	27.1	20.7	15.9	12.1	138	131.6	125.3	91.6	91.6	89.2	97.8	101	95.6			848	23.9	24.5	26.6	19.4	18.4	18.6	208	204.3	203.2	140.2	136.1	135.1	156.1	153.3	151.2
	901	25.3	24.9	25.3	21.9	14.2	12.9	141.7	133.8	129.2	92	93.3	89.7	98.6	101.9	96.5			901	23.4	25.1	26.1	18.3	19.3	18.3	207.1	205.4	204	141.2	137.2	136.4	157.2	154	153.1
	954	24.5	24.4	24.9	21.4	14.3	12	144.9	136.6	130.7	93.7	93.5	92.1	98.1	101	98			954	24.6	24.3	25.8	19.1	18	19	208.8	205.9	203.9	141.9	138.3	137	159.5	155.8	154.4
	1007	24.2	26.1	24.7	22.1	14.6	12.6	148.8	139.8	133.3	94.5	94.1	91.9	98.7	103.2	98.8			1007	23.2	23.6	26.2	19.1	18	17.5	208.2	205.8	203.6	142.4	139	138.9	161.8	158	155.8
	1060	24.7	27.8	25.3	22	14.3	11.9	150.1	142.7	137.1	95.1	94.6	93	101.4	104.8	98.3			1060	23.3	23.6	26.3	18.8	17.6	19.1	208.5	206.1	203.3	143.3	139.3	138.9	163.5	159.3	157
	1113	24.4	24.6	24.6	23.2	14.8	12.3	153.3	145.5	138	94.6	97	95.3	103.7	105.9	100.1			1113	24.1	24.5	26.4	19	17.2	18.1	209.2	205.8	205.2	143.8	140.1	139.6	163.7	161.1	156.7
	1166	24.9	24.4	25.6	22.8	15.3	13.2	156.6	147.2	140.9	97.9	98.3	95.6	102	107	102.3			1166	24.1	23.5	25.5	18.6	17.8	17.8	209.4	205.3	205	145.2	141.3	140.8	165.8	162.4	159.3
	1219	23.8	24.8	25.2	23.8	15.3	13.5	159.3	150	144.7	97.3	99.6	97.1	104.2	108.1	102.2			1219	25.4	24.4	25.7	18.6	16.3	17.1	210.4	206.6	205.2	144.7	142.5	141.5	166.9	165.2	160.1
	1272	23.9	23.6	24.8	23	14.8	12.8	162.7	152.5	148.9	99.7	98.8	97.6	106.1	107.9	101.8			1272	23.9	23.4	25.4	18.3	17.3	17.8	210.3	206.6	205.6	146.8	142.3	142.1	168.6	165.9	162.2
	1325	23.3	23.4	25.5	23.7	16.3	14.3	164.2	155.4	150.6	101.7	100.2	98.1	106.4	108.9	104.4			1325	24	23.9	26.1	18	16.5	18.3	209.9	206.7	205.9	148	143.1	142.7	170.2	167.7	163.5
	1378	24.8	22.1	24.6	23.5	14.4	13.2	166.2	158.6	151.5	102.5	100.3	98.4	106.2	111	106.4			1378	23.5	23	25.4	18.2	16.6	17.7	211	207.1	206.6	148.8	144.1	142.4	171.7	169.1	163.6
	1431	22.8	23.1	24.4	23.3	15.3	14.1	168.4	159.4	154.9	103	100.3	100.8	106.5	111.1	105.5			1431	23.6	25	25.8	17.7	16.5	18	210.6	207.9	206.1	149.3	144.2	143.4	172.7	170.3	165
	1484	24	22.9	24.3	23.1	14.9	14.5	170.1	161.2	155.9	104.6	103.3	101.5	108.7	112.5	105.1			1484	24.5	24	26.1	18.2	17	18.4	211	207.4	206	149.3	146.2	144.6	173.8	172.7	166.4
	1537	23.9	23.2	23.5	23.8	15.6	13.5	171.5	164.7	157.6	104.5	103.7	102.2	108.5	111.8	105.3			1537	23.2	24.2	25.5	18.4	16.2	18.1	210.4	209.2	207.2	149.6	147.1	145.9	175.9	175.1	167.9
	1590	23.6	23.7	24	23.7	15.1	13.6	172.9	166.3	160.5	105.4	104.3	102.2	109.8	113.2	108.1			1590	23.4	24.2	27.5	17.9	15.9	17	210.7	208.4	207.5	152	147.8	146.8	176.2	174.7	169.1
	1643	23.6	24.3	23.4	24	16.1	14.4	174	168.3	161.9	107	105.3	102.4	111.2	114.3	109.2			1643	23.3	23.8	25.3	17.7	16	17.3	211.8	209.8	207.6	151.3	148.2	147	179.5	176.2	170
	1696	23.1	24	25	23.6	14.8	13.7	175.6	170.6	163.8	107.5	105.3	103.4	110.6	114.9	109.3			1696	23.9	23.7	27	18.5	16	16.6	212.9	208.9	208.6	152.7	148	147.5	179.8	177.6	170.3
	1749	23.7	23.7	24.7	23.1	16.4	14.5	176.4	172.8	165.1	106.5	105.8	104.2	112.2	115.7	110.2			1749	25.1	23.5	26.4	18.8	14.7	17.6	211.6	208.4	208.7	153.1	149.8	145.9	180.1	178.1	171.6
	1802	22.4	23.3	24.8	23.6	14.6	14.3	178.4	173.6	166.9	109.1	107.7	103.8	113.1	116.9	110.9			1802	24.4	22.6	26.3	18.2	16.4	17.2	212.6	208.6	208.8	152.6	149.1	148.3	181.1	180	172.1
	1855	22.8	24.4	25.1	23.9	15.8	15	179.3	174.4	168.4	109.7	108.1	105.4	113.2	117	110.6			1855	24.1	24.2	26.4	18.4	17.5	17.1	213.5	209.8	208.1	153.3	150.4	148.9	183.5	181.4	173
	1908	22.9	23.5	24.2	23.7	15.9	15.1	180.6	176.1	168.9	109.1	108.6	106	112.9	118.2	112			1908	22.6	24.6	25.1	18.2	16.6	17.1	213.1	209.9	209.3	154.1	150.4	149.2	183.9	182.1	174.4
	1961	22.2	24.1	24.7	23.6	15.9	15	182.2	176.3	170.6	110.4	108.8	106.3	113.7	118.3	113			1961	24.8	24.1	26.4	18	14.9	17	213.9	209.9	208.8	154.2	151.7	150.9	183.9	182.8	174.4
	2014	22.2	24.7	23.7	24	16.4	15.3	182.3	177.7	171.2	111.3	110.5	107	115.4	117.2	112.2			2014	24.2	25.1	25.7	17.8	16.4	16.8	213.4	210.3	208.6	154	153.2	149.4	185.5	184.3	175.4
	2067	22.1	22.6	23.9	24.2	15.6	14.2	184.4	177.6	173.2	111	109.8	107.9	115.4	117.7	113.1			2067	23.7	24.1	26.7	16.5	15.5	17	213.6	211.3	209.4	155.4	152.8	150.1	186.5	184.4	176.2
	2120	22.7	24.4	23.7	24.5	16.1	16	185.4	179	173.9	112.9	111.6	108.3	116	119	112.9			2120	24	24.1	27.3	17.9	15.4	17	213.3	210.3	209.4	155.1	153.4	151.6	187.6	185.5	177.8
	2173	22.2	23	24.2	25.1	16.1	14.4	186.4	179.4	175.2	112.3	111	108.4	116.1	118.6	113.6			2173	24.6	25	26	17.4	14.8	17.2	214.3	211.3	209.9	155.8	153.3	151.6	188.3	186.9	178.4
	2226	21.4	24.5	23.8	24	15.9	15.4	187.5	181.2	176.4	114.1	111.2	108.8	116.7	119.9	114.6			2226	25.5	24.7	26.4	16.8	16.5	17.5	213.5	211	208.9	156.5	153.1	151.5	189.4	188.1	178.5
	2279	21.4	23.7	24.6	24.7	16.2	14.9	187.5	180.8	177.2	113.6	110.5	109	117.3	120.2	115			2279	23.8	23.8	26	17.2	15.9	18.1	213.8	211.2	209.6	156.7	153.8	151.9	189.2	189.2	179.9
	2332	21.7	23.6	25.5	23.6	16.2	15.3	188.8	181.6	178.7	114.3	113.7	111	118.3	119.9	115.4			2332	23.9	23.4	25.9	18.2	15.5	16.5	214.8	211.7	210.4	157.1	154.5	152.4	190.5	189	180.3
	2385	22.2	23.5	23.6	22.9	15.7	15.7	190.2	182.1	178.8	115	112.5	111	118.9	120.3	115.6			2385	25.3	23.9	25.8	16.9	15.7	17.1	213.8	212.1	209.7	158.5	155.4	151	190.7	190.7	181
	2438	21.4	24	23	24	17.6	15.7	190.8	183.6	180.1	115.2	112.4	111.4	120.3	120.8	116.4			2438	25	24.2	26	17.1	16.5	17	214.5	212.3	210.9	157.7	155	152.7	191.4	191.4	181.2
	2491	20.9	23.8	24.3	23.4	16.7	16	191.6	183.8	180.9	115.6	115	112.1	119.4	121.3	117.1			2491	23.6	24.1	27	18.2	16.3	15.9	214.3	212.3	211.2	157	155.3	153.4	193.4	190.7	182
	2544	21.9	23.4	23	24.3	16.9	14.8	191.9	184.5	181.8	116.4	114.2	111.4	120.4	120.7	117.2			2544	24.1	23.5	26	17.4	16.5	17.5	214.3	211.3	210.3	157.9	155.7	153.6	193.2	191.9	182.5
	2597	20.4	24.4	23.3	24.5	16.6	16.4	192.8	184.9	182.8	117.3	115.2	112	120	121.3	117.3			2597	24.6	24.6	25.9	17.1	15.9	16.4	215.5	213.1	211.3	157.4	154.6	152.8	193.6	192	183
	2650	21.8	23.5	22.5	24.1	17.1	15.8	193.5	185.3	182.8	116.8	114.4	113.2	119.9	121.7	117.8			2650	24.2	23.7	26	17.4	15.6	17.3	214.4	212.2	210.7	157.8	155.8	154.5	194.1	193.2	183.6
	2703	21.2	23.3	24.5	23.8	16.7	15.8	193	186.7	183.3	117.3	114.4	112.9	121.6	121.7	117.8			2703	24.8	24.4	26.2	17	15.7	16	215.7	210.9	210.9	157.5	156.3	155.2	195.7	194.1	184.5
	2756	22	22.8	23.9	24.3	17.1	16.4	193.8	186	183.7	118	115	112.4	122	122.9	118.9			2756	24.9	22.6	27.1	17.2	16.1	16.5	215.3	213.1	211.2	159.2	156.9	154.2	194.9	194.5	185.9
	2809	20.2	23.1	23.9	24.7	17.1	15.7	194.8	187.5	184.4	117.9	116.3	113.3	121.9	122.5	119.3			2809	23.8	24.5	27.4	17.3	15.9	16	214.9	212.8	211	158.2	156.9	154.6	196.2	195.8	185.5
	2862	21.2	22.4	23.5	24.1	16.5	15.9	194.7	187.9	185.5	118.4	115.3	115	122.5	123.2	119.9			2862	25.1	23.8	25.9	18.4	15.1	16.8	214.9	213.2	211.5	157.8	156	155.1	196.4	194.5	185.9
	2915	22.3	22.3	23.3	23.9	16.8	15.9	196.1	187.5	187	119.2	115.5	113.2	121.8	123.4	119.7			2915	25.2	24.7	26.4	17.9	16.3	17.6	214.8	213.2	211.6	158.9	156.6	154.9	196.1	196.7	186.4
	2968	21.2	23	23.1	24.5	16.7	15.6	195.8	188.6	186.4	119.2	115.7	115.1	122.6	122.9	119.9			2968	24.3	24	27.7	17.5	16.2	16.6	216	212.8	211.4	158.3	156.8	154.6	197.4	196.6	185.7
	3021	21.7	22.6	24.5	24.5	16.5	15.8	196.3	188.9	186.6	119.2	116.3	115.8	123.5	124.6	120.1			3021	26	24.4	26.8	17.8	14.8	16.1	216.3	213.1	211.5	159.3	156.9	155.2	197.8	196.2	187.6
	3074	21.6	22.9	24.3	24.9	16.8	15.7	196.3	190.7	186.8	119.8	117.4	115.3	123.6	124	121.3			3074	25.2	25	27.4	18	15.7	16.2	215	212.9	211.4	159.5	158	155.4	198.1	196.9	187.6
	3127	21.8	22.1	23.5	23.8	17.8	17.6	197.4	191.1	188.2	119.9	117.9	115.3	124.4	125.1	120.9			3127	25.2	24.1	27.4	16.8	15.9	17.5	215	212.3	211.7	158	157.8	155	198.5	198.3	188.2
	3180	20.1	22.7	23.2	23.8	16.4	15.9	196.6	191.1	187.9	121.2	117.7	115.6	124.2	124.7	122			3180	24.9	24.9	26.1	17.5	16.3	16.1	216	213.2	211	158.7	157.8	156.1	197.9	199.1	188.5
	3233	21.3	22.2	23.3	24.2	17.4	15.4	198.4	191.5	188.4	120.3	117.4	116.1	125.3	125.4	122.1			3233	25.4	24	26.1	17	14.6	16.5	214.8	213.8	211.9	159.1	157.1	155.2	199.2	198.6	188.8
	3286	21.4	22.8	24	24.8	17.3	16.5	197.4	192.3	189.4	120.2	118.9	116.8	124.7	125.8	121.5			3286	25.6	24.4	26.9	18	15.9	15.9	215.4	214.1	211.4	159.9	158.3	155.2	199.3	199.2	188.8
	3339	20.2	23.3	25	24.3	16.4	16.9	198.4	191.2	188.8	121.5	118.4	116.6	124.3	126.3	122			3339	25	25	28.5	17	16.3	16.4	215.9	213.7	212.9	158.4	157.6	157	199.4	198.9	189
	3392	21.2	22.7	22.9	24	17.1	17	197.9	192.2	189.4	120.5	117.6	116.8	124.7	126	123.2			3392	25.6	24.4	27	17.3	15	16.1	215.3	213.5	211.4	158.2	157.2	155.3	199.7	199.9	189.7
	3445	21.3	23.1	23.5	23.1	17.7	16.2	198.6	192.3	190.2	120.2	117	116.5	126.5	126.4	123.6			3445	25.9	23.8	25.3	16.6	15.1	17	214.7	212.8	210.6	159.4	157.8	155.8	200.4	199.9	189.6
	3498	22.3	22.6	22	24.1	17.1	16.5	199.1	193.6	190.9	121.2	119.1	117.8	125.9	125.9	122.5			3498	25.4	24.6	27.9	16.9	15	16.7	215.6	212.9	211.1	159.3	157.6	155.5	201.3	199.9	189.4
	3551	20.2	21.9	24.1	23.9	17.4	16.1	198.2	192.9	190.4	121.1	119	117.4	125.9	127.1	123.6			3551	24.7	25.3	27.4	17.5	14.6	15.7	216.1	213.5	211.6	159	158	155.6	200.9	200.2	190.3
	3604	21.2	21.7	22.5	23.6	17.6	16.3	199.2	193.7	190.8	121.7	119	117.4	125.3	126.6	122.5			3604	25	23.7	26.3	17.2	15.1	15.9	214.5	213.1	212.2	159.4	158.4	156.1	201.3	200.1	189.3
	3657	21	21.8	22.6	24.7	18.5	17	199	193.9	192	120.7	119.7	118	126.2	126.6	123.6			3657	25.7	23.8	27.3	16.9	15.2	15.6	215.1	212.9	211.6	159	156.7	155.8	201.3	201.7	191.4
	3710	21.4	22.2	22.9	24.5	16.8	17	198.9	193.5	191	122.3	118.7	118.6	126.6	127.2	123.8			3710	25	24.7	27.4	16.9	15.7	15.9	214.9	213.7	210.8	159.4	158	156	201.7	200.8	191.1
	3763	20.7	21.3	22	23.5	17.7	17.7	199.7	193.6	191.5	122.7	119	117.5	126.8	127.5	123.5			3763	25.2	24.5	26.2	17	16.3	15.3	214.9	213.2	211	159.3	156.6	156.2	203.7	202.1	191.5
	3816	21	22	22	24.5	17.2	16.4	200.1	194.1	191.9	121.8	118.9	117.8	126.3	127.5	124			3816	25.2	23.8	26.1	17.3	15.1	15.9	214.8	212.5	211.5	159	156.6	156	203.4	202.3	192.5
	3869	21	21.5	23.1	23.4	17.5	16.5	199.4	195	191.2	123.5	120	118.2	126	128.7	123.6			3869	25.6	24.1	27.1	17.3	16.2	16.4	216	212.7	211.5	160.5	157	155.7	203.6	202.8	192.4
	3922	21.4	23.6	23.5	24.3	17.4	17	198.9	193.9	192.9	122.4	119.3	117.7	126.9	127.5	125.5			3922	25.6	24.3	26.2	16.3	15.3	15.9	215.4	212.7	211.6	159.1	157.7	155.5	203.8	201.8	192.6
	3975	20.4	22.7	23.3	24	17	17.7	199.1	194.3	192.4	123.3	119.2	118.5	126.3	128	124.5			3975	24	23.8	26.3	17.9	15.1	16.2	216.4	212.5	211.7	159.1	158.1	155.4	203.5	202.6	192.9
	4028	21.6	23.2	22.6	24.3	16.8	17.1	199.8	195.7	193.3	123.1	120.2	118.9	127.2	127.6	125.2			4028	24.9	24.1	27	17.8	14.9	15.9	216.1	212.1	212.1	159.2	157.9	155.9	204.2	203.1	193.6
	4081	20.5	23.3	21.6	25.1	17.7	16.5	199.7	195.3	192.1	123.5	120.2	119	126	128.7	126			4081	25.3	24.5	26.8	18	15.9	16.2	215.4	212.4	212.6	159.5	158.4	156.1	204.2	203.2	193.5
	4134	21.1	21.2	22.5	24	18	17	200.6	195.9	192	123.2	118.9	118.9	127.3	128.7	126			4134	25.2	25	26.1	16.9	14.6	15.5	215.8	213.2	211.8	160.1	157.9	156.9	205.1	202.6	193.9
	4187	20.2	22.1	22.1	24.3	17.5	16.3	200.3	195.5	192.4	123	120.5	119.8	128.5	129.5	126.3			4187	25	24.4	26.6	17.2	15.4	15.9	216.2	213	212	159.6	156.6	156.5	204.4	204.5	194.4
	4240	20.7	21.5	23.2	24.1	18	17.5	200	195	192.7	123.7	120.1	119.4	128	128.9	125.9			4240	25.3	24.8	26.6	16.6	15	15.4	216	212.6	212	160.6	157.5	157.1	204.6	204.3	194
	4293	20.6	21.8	22.9	25.1	17.2	15.8	201	196	192.8	123.2	120	120.8	128.2	128.5	126.9			4293	25.8	24.4	26.8	18.6	15.7	16.4	215.9	212.6	212.2	160.2	159.2	157.2	205.6	203.8	194.4
	4346	20.4	22	23	24	18.4	17.6	199.8	195.8	193.2	123.9	119.9	119.7	128.2	129.2	126.2			4346	26.1	24.6	27.7	17.1	15	16	215.9	213.3	212.6	160.3	158.1	156.3	206.7	205	195.2
	4399	20.6	20.7	21.7	23.8	17.5	16.8	201	196	194	122.4	119.3	120.4	128.9	130.2	126.4			4399	24.4	23.5	27.6	16.8	14.9	15.7	216	212.7	211.5	158.9	159	156.1	205.5	205	195.2
	4452	20.3	21.5	21.8	23.9	16.2	17.6	200.3	195	193.9	123.3	121	121.3	128.1	129.1	127			4452	24.7	24.8	26	16.9	15.5	17.4	216.4	213	212.9	159.4	157.6	156.5	206.8	205.1	194.7
	4505	20.6	21	21.7	24.4	18.5	17.2	200.4	195.3	193.8	124.4	119.1	119.9	128.3	129.6	127			4505	24.5	24.9	26.2	18.1	15.1	16.5	215.8	212.8	213	159.5	156.8	156.9	206.4	207	195.5
	4558	19.8	21.9	22	24.2	17	17.4	201.4	195.3	194.3	123.2	119.6	120.8	128.9	129.6	126.8			4558	25	24.8	26.2	17.4	15.3	16.5	216	214.6	212.2	159.6	157.8	157.9	206.1	205.4	195.8
	4611	20.9	22.4	22.2	24.2	17.2	18.2	200.5	196.2	194.7	123.5	120.1	120.5	129.6	129.8	126.2			4611	24.8	24.2	26.4	17.5	14.4	15.3	215.5	213.5	212.9	160.3	158.5	156.8	206.8	206	195.9
	4664	20.5	21.4	21.6	23.3	17.6	17.4	201.3	196.5	194.3	123.6	120.2	122	128.1	130.3	127.4			4664	24.5	24	26.7	17.8	14.8	16.5	216.4	213	212.7	159.4	157.7	156.3	206.7	205.9	197.1
	4717	20.5	21.5	21.9	24.3	17.7	17.5	200.7	196.2	195	124.6	120.9	120.2	128.9	129.9	127.6			4717	24.6	23.8	26.1	17.9	15.9	16.7	216.9	212.6	212.1	160.3	157.5	157.3	207.8	206.4	196.5
	4770	21.6	21.2	22.2	23.6	17.2	16.9	201.6	196.8	193.4	125.5	119.8	120.6	128.3	129.7	127.4			4770	24.8	24.1	26.3	16.8	14.9	15.9	216.5	213.8	213	160.4	158.2	157.2	207.4	205.7	196.9
	4823	20.3	21.1	21.8	24.6	16.8	17.1	200.3	197.2	194.3	124.7	120.2	122.3	130	129.8	127.6			4823	25.4	24.6	26.4	18.1	15.5	15.9	216.7	214	212.6	159.2	157.7	156.2	207.1	205.8	196.9
	4876	19.7	20.5	22.3	24.7	17.7	17.1	200.4	195.9	194.5	123.5	119.7	120.9	128.8	128.9	128.2			4876	25.1	24.4	26.4	17.4	15.2	16	216.3	214	212.2	159.6	157.9	156.8	208	206.6	197.4
	4929	19.7	19.4	21.8	23	17.8	16.9	201.7	197.3	194.4	124.3	119.6	120.9	129	130.7	127.6			4929	24.9	24.2	27.6	17.6	15	16.3	217.6	213.8	214.1	159.9	159	156.2	208.3	206.8	197.9
	4982	21	21	22.6	24	16.8	17.2	200.7	197.6	194.5	123.9	120.2	120.9	129.5	129.8	128			4982	25	24.8	26.5	17.3	15.2	15.3	216.5	214.2	211.9	159.3	157.3	156.5	208.1	207.2	197
	5035	20.5	21.6	21.4	24.4	16.6	17.6	200.5	195.6	195.2	124.2	121.1	121.2	129	129.5	127			5035	25.4	24.1	25.7	16.2	15.4	16.5	217	213.8	212.6	159.2	157.3	157.3	208.5	206.4	197.4
	5088	19.9	21.5	21.5	23.9	17.4	17.2	201.9	197	195	125.3	120.5	120.4	128.5	130.9	129			5088	24.6	24	26.1	16.8	14.9	16.8	215.6	214.2	213.3	159.4	157.7	156.1	208.8	207.1	198.1
	5141	20.3	21.2	21.8	24	16.9	17.7	201.2	196.4	194.8	124	119.2	120.7	130.1	130.4	128			5141	25.8	24.2	25.6	17.7	15.2	16.2	217.4	213.2	213	160.2	157.1	156.6	209.2	207.8	197.3
	5194	19.9	21.1	21.8	23.4	17	16.9	200.8	196.7	195.8	124.4	120.3	121.9	130.4	130.9	129			5194	25	23.7	27	17.6	14.8	16.4	216.7	214	212.5	159.6	158	156.4	208	208	198.5
	5247	20.1	21.1	23.1	23.4	17.4	17.5	200.5	196.8	194.6	123.8	120.7	121.2	130.7	130.2	128.6			5247	25.4	23.6	27.2	17.4	15.8	15.9	217.2	213.6	213.7	159.3	156.7	157.4	208.3	207.7	198.8
	5300	20.2	20.8	21.1	23.5	17.5	17	200.5	196.3	195.8	124.8	120	121.5	129.5	131	128			5300	25.5	24.5	25.6	18	14.7	15.7	218.4	213.5	214.3	158.2	157.1	157.2	210.2	207.5	198.3
	5353	19.8	20.8	21.5	23.7	16.8	17.9	200.7	196.7	195.2	124.9	121.2	120.8	130.1	131.1	128.2			5353	25.7	23.5	27	17.7	15.3	16.5	216.1	214.3	212.3	159.8	157.1	157.1	209.5	208.1	198.9
	5406	20.5	20.7	21.8	22.7	16.8	17.2	201.2	197.1	194.6	124.4	119.7	121.1	130.5	130.7	128.2			5406	25.1	23.9	26.6	18	15.8	15.8	216.9	213.7	213.3	159.5	157.1	156.5	209	208	199.6
	5459	21.6	21.2	22	23.2	17.8	16.6	202	196.5	196	124.8	120.3	121.1	130.6	130.2	128.2			5459	24.8	24.2	27	17.5	16.3	17.2	217.5	214.2	213.8	159.5	156.4	156.8	209.6	208.7	199.2
	5512	19.6	20.6	22.6	24.1	17.2	17.7	201.3	198.7	195	124.9	120	122.2	129.7	131.2	129.2			5512	26.4	24.9	26.5	17.6	15.4	16.3	216.6	213.4	213.2	158.7	157.6	156.6	210.7	208.4	200.2
	5565	19.4	20.6	22.4	23.4	17.8	16.5	200.6	197.7	195.9	124.9	120	122.1	131.1	131.3	128.8			5565	25.3	24	27.1	18	14.9	15.6	217.6	214.5	213.6	159	157.4	157.5	209.8	208.2	198.6
	5618	20.9	22.1	20.7	22.8	16.1	17.7	201	197.2	196	126	120.2	121.3	130.8	131.4	129			5618	25.4	25.5	25.9	17.6	16.1	15.5	216	213.9	212.9	159.9	157.3	156.3	209.8	208.2	199.5
	5671	19.9	20.4	21	24.2	17.6	17.4	201.1	197.8	195.1	125.3	119.3	122.3	131.2	130.8	129.2			5671	25.7	24.9	26.8	17.3	15	15.9	217.3	213.8	213.1	159.5	157.8	155.9	210.4	209.5	199.9
	5724	19.6	22	21.7	23.5	17.2	17.8	201.8	197.9	194.9	125.3	120.9	121.4	130.3	131.7	129.3			5724	25.2	24.7	27.2	17.3	15	15.8	215.6	213.7	212.7	159.6	157.2	156.8	210	209.6	199.8
	5777	21	21.6	21.9	23	17.5	17.6	201.8	196.9	194.7	125.6	120.6	121.6	130.5	131.1	128.4			5777	25.6	24.6	26.7	18	14.6	16.2	217.7	214.7	213.5	159.2	156.7	157.1	210.8	209.5	200.2
	5830	20	20.7	21.6	23.3	16.9	17.6	201.9	197.1	195.7	124	120.3	122.2	131.6	132.8	128.8			5830	24.8	25.2	27.9	17.5	15.2	15.7	217.5	214.4	213.8	158.8	157.4	155.9	210.6	210.5	200.5
	5883	21	19.9	21.9	23.3	17.9	18.2	201.3	196.7	195.2	125.1	121.3	121.7	131.2	131.2	129.2			5883	24.8	24.7	27.6	17	14.6	16.1	217.4	214.6	213.3	160.3	157.2	156.8	210.8	209.3	200.6
	5936	21.1	20.2	21.5	23.1	16.5	18.3	200.5	197.4	195.6	125.2	120.8	122.1	130.9	130.7	129.4			5936	25.2	23.9	26.3	18.5	15.1	16.2	217.7	215.1	213.9	158.6	157.2	156	210.4	210.5	199.4
	5989	20.4	20.5	21.6	22.9	17.9	17.7	201.7	197	195.3	124.4	120.8	121.2	130.5	131.3	129.6			5989	25.9	24.4	27.3	18.3	15.6	16	217.6	214.3	213.5	159.2	155.9	155.4	211	210.5	200.1
	6042	19.8	20.1	21.9	23.2	17.8	16.9	201.6	197.4	196	125.4	120.9	122.6	131.2	130.9	129.6			6042	26.2	23.9	26.3	17.3	15.1	17.3	217.3	214.6	213.6	160	157.6	156	211	210.3	201.5
	6095	20.6	21.6	22.1	22.9	18.4	17.6	201.4	197.5	195.6	123.9	119.4	121.7	131.5	131.3	130			6095	24.7	25.5	27.7	17.6	14.9	16.2	217.3	215.1	213.2	159.4	158	156.7	211.4	208.9	200.9
	6148	20.5	21.7	21.8	23.8	17.3	18.1	201.6	197.2	196.1	126	120.3	121.8	130.9	132.2	129.1			6148	25.3	24.6	26.5	18.1	14.9	15.9	217.8	213.3	213.4	159	156.7	155.9	211.5	211.1	200.9
	6201	20.3	20.6	20.9	23.2	16.8	18.4	201.4	197.5	196.1	124.8	120.6	122.7	130.5	132.1	129			6201	25.9	24.8	27.4	17.9	14.9	15.6	216.9	214.2	213.8	160.2	156.4	155.6	210.7	210.6	201.7
	6254	20.9	20.3	20.7	23.2	17.4	17.4	201.3	196.8	195.2	124.8	121.6	122.5	130.9	131.1	129.3			6254	26.3	23	26.1	17.4	15.2	16.2	216.5	214.3	213.5	159	157.4	156	211.1	210.6	202
	6307	18.8	19.7	21.9	22.8	16.7	17.1	200.8	197.3	195.2	126	121.7	122.5	130	131.7	129.4			6307	25	23.8	26.7	18	15.8	15.6	218.6	214.9	214.2	159.5	156.6	156.9	212.1	209.7	201.6
	6360	20	20	21.3	22.4	17.3	15.8	201	197.3	196.1	125.3	119.6	122.7	131.1	130.8	128.9			6360	24.3	24.3	27.2	18.4	14	16.5	217.2	214.2	214.3	157.7	156.2	156.8	211.9	210.7	201
	6413	21.1	20.5	21.3	22.9	17.4	16.4	202.1	197	195.4	124.7	119.9	122.8	131.2	131.7	130.2			6413	25.9	24.2	27.1	18.2	14.6	15.5	216.6	215.6	212.6	158.2	155.8	156.3	211.7	210.7	201.6
	6466	20.1	20.5	21.8	23	17.6	18.1	201.7	197.3	196	125.3	120.2	122	131.5	130.7	129.6			6466	25.6	24.6	27	17.5	13.6	16.3	217.9	213.6	214	159.5	157.5	156.7	212.1	210.2	201.4
	6519	19.9	19.6	21.1	22.5	16.3	17.8	201.3	197.2	195.2	125.5	120.1	121.9	131.1	131.8	130.3			6519	25.1	24.6	27.4	17.8	15.8	16.5	216.8	214	214.3	159.6	157.3	157.4	211.8	210.8	201.7
	6572	20.1	20.3	22.1	22.8	17.8	17.2	201.8	196.1	196	125	119.7	121.8	132	132.7	130.5			6572	25.4	24	25.9	17.9	15	16	217.9	214.1	214.1	158.8	156.7	158.1	212.2	210.9	201.6
	6625	20.1	21.4	20	23.1	16.5	17.3	201.7	196.5	196	125.3	121	122.2	130.9	130.9	130.9			6625	26.4	24.7	26.9	17.8	14.3	17.2	217.1	213.9	213.2	159.2	157.4	156.7	211.5	211.2	202.5
	6678	20	20.5	21.7	23.2	17.2	18.2	201.3	197.1	196.2	125.8	120	121.3	131.8	133.2	130.2			6678	26.3	24.7	27	18.5	14.8	15.3	217.8	214.6	213.1	159.1	158.2	155.9	212.3	210.9	201.6
	6731	21.1	20.3	22.3	22.2	16.4	18.2	200.6	198.3	196.5	125.1	120.6	122.2	130.9	131.5	129.1			6731	26.5	24.9	26.8	19.1	14.4	16.2	217.8	214.3	214.2	158.7	156.2	156.8	212.3	211.8	202.8
	6784	19.4	20.9	20.7	23	17	18.7	200.8	196.6	196.1	124.1	119.7	122.1	130.9	131	130			6784	25.1	25.2	26.9	18.4	15	16.3	218.1	214.8	214.3	158.1	156.7	157.6	212.2	211.6	202
	6837	19.6	20.2	21	22.1	17.1	17.6	201.2	197.3	195.2	124.8	119.4	121.7	131.5	131.7	130.1			6837	25.9	25.3	27.1	17.4	15.3	14.9	217.3	214.6	214.9	158.3	157	157.1	212.1	211.6	202
	6890	19.7	20.9	20.3	23.6	17.1	17.7	201.7	197.1	196.2	125.7	120	122.6	131.1	131.7	130.3			6890	25.1	25	28.1	18.4	15.1	16.4	217.5	214.6	213.1	157.8	156.5	156.8	212.7	210.4	202.3
	6943	20.5	19.3	20.7	22.8	17.7	17.8	202.3	197	195.7	125.2	120.7	122.7	131.3	131.7	129.6			6943	27.5	25.9	25.8	17.6	15.2	15.6	217.5	214.9	214.7	157.8	157.5	157	212.5	212.1	203.5
	6996	19.8	19.7	20.8	23.1	16.4	18	200.9	199	196	125.7	119.5	122.6	131.3	132.7	129.9			6996	25.6	24.8	26.7	17.2	15.3	16.2	217.5	215.6	213.1	158.2	155.8	156.4	212.4	211.4	202.6
	7049	19.8	20.6	21.4	22.7	17	17.1	201.7	198.1	195.9	125.2	119.7	122.7	131.7	131	130.2			7049	26.5	24.2	27	18.9	14.8	16	217.8	215.3	214.5	159.2	155.5	155.2	213	211.7	203.5
	7102	20.5	19.9	20.4	23	17.5	17.7	202.1	197.6	196.5	125.1	119.8	122.5	131.2	131.7	131.1			7102	27.1	24.3	26.5	18.4	14.5	15.7	217.2	214.3	213.9	157.9	157.3	155.5	213.3	211.2	202.2
	7155	21.4	20.7	21	22.7	17.6	17.8	202.1	196.6	196.4	124.9	120	122.9	132.2	131.8	130.8			7155	26.9	25.5	26.4	18.8	14.8	16.6	218.3	214.5	213.6	157.7	157.1	156	212.7	212.2	203.2
	7208	19.8	20.3	21.6	22.7	16.1	16.6	201.5	196.9	196.1	124.7	120	121.6	132.2	130	130.7			7208	25.8	24.8	26.6	17.6	15	17.8	218	215.8	214.2	157.7	156.1	155.8	213.7	211.8	202.5
Average Last 10 Measurements (equilibrium plateau)		20.16	20.28	21.02	22.79	16.99	17.72	201.49	197.45	196.06	125.05	119.94	122.36	131.43	131.48	130.18			7261	25.3	23.9	27.4	18.4	15.1	16.5	218.2	214.9	213.4	158.2	156.8	155.2	213	213	203.2
Subtract Baseline Polarization Value					2.30333	-3.49667	-2.76667	181.003	176.963	175.573	104.563	99.4533	101.873	110.943	110.993	109.693			7314	26.6	25.3	27.5	18	15.2	15.8	217.5	215	213.8	159.4	157	155.6	213	212.3	202.4
Normalize to GR + chaperones reaction								3.15667	-0.883333	-2.27333	-73.2833	-78.3933	-75.9733	-66.9033	-66.8533	-68.1533			7367	26.2	25.1	27.7	17	16.3	16.5	218.1	213.9	213.9	158	156	156.2	212.2	212.1	203
																			7420	26	24.6	26.7	18.2	15.3	15.4	217.6	216.1	215.1	159.1	156.7	155.7	213.5	212.1	202.7
																			7473	26.7	24.9	27.7	18.5	15.5	16.1	217.5	214.5	214.6	158.7	157.6	156.2	213	211.8	203.9
																			7526	26.7	24.4	27.7	18.1	15.3	16.4	218	215.4	214	157.5	156.9	156.1	213.8	212.6	204.1
																			7579	27.2	24.7	27.9	18.7	14.2	14.7	218.8	214.9	214.5	159	156.1	156.4	212.9	211.2	203.4
																			7632	27.4	25.6	25.7	18.2	14.4	15.9	217.4	215.1	215.2	158.5	157.4	155.9	212.9	212	204
																			7685	27.2	25.2	27	17.9	15.1	15.1	218.6	214.8	214.1	158.4	156.7	155.9	212.9	212.4	203.6
																			7738	27.1	25.6	27.2	17.6	14.9	17.4	218.1	216	214.5	159	157.1	156	214.1	212.8	203.8
																			7791	27.1	26.1	26.8	17.6	15.1	14.8	218.5	215.2	214.2	158.1	157	156.5	213.6	212.3	203.7
																			7844	26.7	24.9	27.6	18.3	14.8	16.3	218.4	215.7	214	159.2	157	156.6	213.5	212	204.9
																			7897	27	24.4	27.7	18.5	15	16.3	217.7	215.3	213	157.9	156.4	155.1	214.7	212.6	203.9
																			7950	26.4	24.1	27.9	18.4	15.2	16	217.9	215.5	213.8	158	156.5	155.7	214.3	213.1	204
																			8003	27	24.4	27.3	18.4	14.8	15.6	217.3	215.1	214.6	158.1	156.7	155.6	214.4	212.7	204.4
																			8056	26.3	24.9	27.1	17.8	13.9	16.5	217.2	215.2	213.3	158.1	156.7	156.4	214	212.4	204.1
																			8109	25.7	24.8	27.6	17.6	15.1	15.2	218.2	215.5	214.7	158.2	156.5	156.7	213.6	212.6	204.3
																			8162	26.7	25.5	27.9	18.5	15.3	17	218.4	215.6	214.5	158.7	156.5	155.6	212.9	212.6	203.8
																			8215	26.9	25.1	27.6	18.9	15.1	16.4	218.4	216.9	214.3	157	157.2	155.6	213.8	212.6	204.9
																			8268	27.6	24.7	27.8	19.2	15	16	218.7	216.6	214.8	157.4	156.3	155.2	213.9	213.1	204.9
																			8321	27.6	25.9	27.8	18.9	14.4	16.6	217.8	215.4	215.7	158.5	156.5	155.6	214.4	212.7	204.4
																			8374	27.9	24.9	28.5	18.9	15.5	17	219.3	216.6	215.3	158.1	156.9	155.5	213.7	213	204.1
																			8427	27.4	25.6	27.4	18.6	15.6	16	217.7	215.2	215.5	157.8	156.1	155	213.7	213.4	204.7
																			8480	27.1	25.2	26.9	18.1	15.1	16.5	217.4	215.5	214.6	157.6	155.9	156.6	213.5	213.2	204.9
																			8533	27.4	25.3	28.2	18.5	14.9	17.1	218.3	215.9	215.5	157.9	156.1	156	213.8	214.9	206
																			8586	27.4	25.1	27.5	18.1	14.9	16.3	219.7	215.5	215.3	158	157.5	156	215	213.2	205.4
																			8639	27.8	25.3	27.2	18.6	16.1	16.5	219	215.9	214.7	158.3	155.7	156	215	212.4	205.5
																			8692	27.4	24.5	27.8	18.8	15.1	15.9	218.5	215.4	214.9	157.6	157.5	155.1	214.2	213.6	204.5
																			8745	27.8	24.7	27.4	19.6	15.5	16.2	218.8	215.9	215.6	158.3	156.5	155.3	214.6	213.5	205
																			8798	27.5	25	27.6	18.7	15.5	17.9	218.1	214.9	215.4	157.6	156	156.2	213.9	214.1	204.8
																			8851	28.6	25.3	27	19	14.4	15.9	218.8	215.3	214.6	158.3	156	156.9	214.5	213.6	205.3
																			8904	26.2	26.7	27.5	17.8	15.3	16.3	217.5	216.3	214.9	157.8	155.6	156.3	214.5	211.9	206.1
																			8957	26.8	26.4	26.5	18.3	14.7	16.2	217.3	215.3	215	158.3	157.1	155.6	213	212.1	205.3
																		Average Last 10 Measurements (equilibrium plateau)		27.4	25.35	27.36	18.55	15.15	16.48	218.34	215.59	215.05	157.97	156.39	156	214.2	213.25	205.28
																		Subtract Baseline Polarization Value					-8.15333	-11.5533	-10.2233	191.637	188.887	188.347	131.267	129.687	129.297	187.497	186.547	178.577
																		Normalize to GR + chaperones reaction								13.79	11.04	10.5	-46.58	-48.16	-48.55	9.65	8.7	0.73
